# Supplementary material for: Acute heat stress upregulates Akr1b3 through Nrf-2 to increase endogenous fructose leading to kidney injury
Source: J Biol Chem. 2024 Dec 21;301(2):108121. doi: 10.1016/j.jbc.2024.108121 (PMC11834071; doi:10.1016/j.jbc.2024.108121)
Supplement: Supplementary Data [file mmc1.xlsx]

## Sheet: Gens count
Supplementary Data 1. Gene count of each mice in different groups
	Group of heat stress					Group of control
Geneid	HS1	HS2	HS3	HS4	HS5	NC1	NC2	NC3	NC4	NC5
ENSMUSG00000100595	36	30	25	88	40	67	104	43	115	33
ENSMUSG00000102135	15	36	22	24	25	13	6	11	24	13
ENSMUSG00000051285	2506	1836	2292	1568	1940	1240	1284	1072	1003	679
ENSMUSG00000048538	15	14	38	34	11	60	14	39	6	21
ENSMUSG00000057363	356	403	482	290	382	248	186	151	178	105
ENSMUSG00000038702	176	87	118	99	100	61	172	83	79	36
ENSMUSG00000033021	1335	872	1214	980	1297	689	969	656	932	555
ENSMUSG00000084353	19	5	29	15	11	37	13	29	2	45
ENSMUSG00000061024	604	410	690	528	429	514	368	175	325	168
ENSMUSG00000026374	2344	2085	1986	1970	2156	1531	1424	1092	1621	1219
ENSMUSG00000026377	630	424	490	411	500	406	327	261	271	312
ENSMUSG00000025911	2845	2279	3955	3215	3140	2848	2037	1698	1736	1134
ENSMUSG00000079671	19	7	40	30	48	12	31	40	47	28
ENSMUSG00000067879	9	30	14	52	11	15	15	27	18	3
ENSMUSG00000057335	293	140	173	207	133	185	202	206	89	61
ENSMUSG00000045210	350	507	603	513	342	337	468	361	261	123
ENSMUSG00000041763	1058	784	1084	861	996	657	763	517	615	400
ENSMUSG00000026504	652	487	619	449	574	311	382	315	412	179
ENSMUSG00000102211	43	76	55	122	65	53	107	139	54	20
ENSMUSG00000026483	801	655	829	604	481	440	507	398	353	436
ENSMUSG00000100594	136	168	172	65	114	51	80	100	84	35
ENSMUSG00000019699	453	365	426	282	301	266	241	206	167	212
ENSMUSG00000102133	10	63	5	30	8	17	23	12	15	27
ENSMUSG00000063659	928	710	993	961	681	1009	1052	513	607	163
ENSMUSG00000102432	109	62	107	50	56	1	42	55	37	9
ENSMUSG00000026049	42	63	77	52	56	60	8	9	22	40
ENSMUSG00000043019	284	284	554	432	304	401	357	202	163	166
ENSMUSG00000015962	628	456	578	457	511	457	400	210	312	147
ENSMUSG00000032666	253	162	297	179	178	104	114	165	144	207
ENSMUSG00000015961	3079	1957	2555	2004	2163	1722	2043	1333	1372	999
ENSMUSG00000014980	546	413	657	361	342	232	261	218	268	112
ENSMUSG00000026235	189	194	167	105	103	114	243	122	109	229
ENSMUSG00000032649	482	199	484	413	546	285	315	229	155	77
ENSMUSG00000026047	193	209	379	260	302	225	112	198	149	58
ENSMUSG00000091476	46	23	86	32	20	36	22	46	12	3
ENSMUSG00000041684	358	278	479	242	294	254	176	116	132	75
ENSMUSG00000032908	1103	505	1117	476	888	298	349	167	237	92
ENSMUSG00000026502	413	281	502	344	319	313	192	226	250	121
ENSMUSG00000086350	64	31	73	60	55	27	42	18	28	10
ENSMUSG00000026500	20	18	79	41	47	37	34	43	11	8
ENSMUSG00000026048	1243	602	1005	631	929	650	493	539	421	242
ENSMUSG00000101567	40	53	45	27	46	5	21	11	4	3
ENSMUSG00000026245	623	487	717	412	620	281	338	321	298	294
ENSMUSG00000090486	1910	1087	1999	946	1193	614	886	779	752	426
ENSMUSG00000026482	2426	2053	2333	2126	2580	1849	1428	1444	1718	1001
ENSMUSG00000012187	158	202	590	452	518	168	117	173	575	234
ENSMUSG00000008475	3434	2009	2886	2120	2434	2367	1714	1304	1572	961
ENSMUSG00000056870	117	128	148	119	92	127	136	148	112	45
ENSMUSG00000102319	37	52	21	53	34	20	54	37	50	28
ENSMUSG00000089877	98	72	39	80	44	15	75	85	87	87
ENSMUSG00000039630	9429	6765	9630	6056	7192	5243	4950	3818	4667	3037
ENSMUSG00000104279	91	26	57	7	31	15	11	9	19	24
ENSMUSG00000026495	453	482	372	257	257	263	366	166	152	159
ENSMUSG00000032883	384	190	321	258	270	166	185	246	163	126
ENSMUSG00000026480	427	327	406	257	420	335	336	184	265	256
ENSMUSG00000026494	235	292	220	107	145	118	119	48	236	124
ENSMUSG00000025915	293	296	511	290	323	317	211	177	176	149
ENSMUSG00000079470	27	35	54	44	36	51	21	9	39	18
ENSMUSG00000047330	222	240	180	82	72	129	123	82	96	87
ENSMUSG00000055067	173	169	148	121	152	63	72	139	68	67
ENSMUSG00000054702	216	216	211	135	119	93	140	203	150	69
ENSMUSG00000096474	35	35	46	49	47	22	17	10	23	15
ENSMUSG00000026492	750	469	832	557	596	640	491	379	373	301
ENSMUSG00000038949	993	635	1021	576	565	290	351	340	297	159
ENSMUSG00000026043	6985	1944	1607	3169	2413	1994	2766	3017	2817	2071
ENSMUSG00000098234	686	509	787	352	354	341	256	280	289	251
ENSMUSG00000099032	183	133	165	62	73	85	70	59	69	90
ENSMUSG00000038936	681	423	499	540	485	269	384	260	422	192
ENSMUSG00000042772	3387	2218	2911	2428	2743	2200	2366	1994	2262	1492
ENSMUSG00000026042	1325	784	1308	1562	1048	1288	858	626	914	660
ENSMUSG00000073643	1414	823	1480	1101	1243	692	926	809	723	465
ENSMUSG00000026248	676	432	637	409	383	427	235	225	308	179
ENSMUSG00000026249	1552	872	2109	1142	1250	530	665	693	692	499
ENSMUSG00000042751	16	31	24	25	8	10	20	19	3	3
ENSMUSG00000067106	85	67	246	62	94	119	93	54	64	54
ENSMUSG00000026491	777	708	1276	806	809	488	520	501	400	326
ENSMUSG00000025917	1816	1355	1450	1278	1183	1005	935	915	946	705
ENSMUSG00000104418	137	112	77	112	78	76	115	31	112	62
ENSMUSG00000026479	639	394	721	403	446	251	277	199	235	71
ENSMUSG00000004364	1717	1600	1960	1242	1192	1223	971	1019	747	705
ENSMUSG00000026478	2139	1346	2071	1215	1395	781	1015	645	800	665
ENSMUSG00000041144	420	287	391	291	365	315	142	219	225	94
ENSMUSG00000042699	1131	1104	1703	1304	1002	993	903	650	569	480
ENSMUSG00000042684	201	128	237	244	371	521	169	240	254	128
ENSMUSG00000099858	7	9	12	10	19	38	34	16	22	5
ENSMUSG00000025986	542	341	618	373	363	282	256	225	220	101
ENSMUSG00000100213	73	76	154	123	117	92	107	83	28	31
ENSMUSG00000056763	1270	500	1585	860	1167	412	576	629	565	187
ENSMUSG00000026109	15	15	32	69	21	24	17	26	17	27
ENSMUSG00000026475	77	5	43	21	34	4	28	4	6	16
ENSMUSG00000045954	945	745	874	1055	706	806	689	720	452	538
ENSMUSG00000066800	377	252	272	301	346	125	294	191	263	148
ENSMUSG00000067851	1375	1595	1863	1335	1128	1118	1115	968	790	479
ENSMUSG00000038608	151	166	264	215	234	165	216	112	127	64
ENSMUSG00000045968	2	20	28	2	19	18	44	21	11	21
ENSMUSG00000102459	38	35	11	22	15	49	84	47	15	80
ENSMUSG00000026107	1042	683	980	548	630	712	433	510	443	248
ENSMUSG00000099413	23	43	32	38	66	119	98	59	27	64
ENSMUSG00000026473	11907	7048	18846	13546	18789	14125	12431	6242	9561	6210
ENSMUSG00000055980	62	59	144	44	63	31	66	86	27	32
ENSMUSG00000100627	26	58	59	14	47	37	79	7	21	9
ENSMUSG00000048960	237	215	265	191	119	114	219	262	177	168
ENSMUSG00000026142	612	498	485	264	383	249	302	148	144	124
ENSMUSG00000067158	4212	3280	5724	3024	4034	1971	2770	1598	1747	1203
ENSMUSG00000079465	3587	2145	5755	1807	3163	1439	1336	691	1168	671
ENSMUSG00000004110	61	35	23	42	29	26	18	84	46	37
ENSMUSG00000056708	1239	546	1242	505	642	549	402	358	458	346
ENSMUSG00000026471	430	429	369	200	216	119	121	173	159	106
ENSMUSG00000026470	1466	1134	1321	1050	1087	863	848	549	839	441
ENSMUSG00000033722	5788	3299	4714	3835	4298	3030	4204	2429	3102	2042
ENSMUSG00000026150	1980	1417	1966	1235	1502	1193	1256	839	1018	737
ENSMUSG00000026469	1008	610	927	736	809	821	528	516	361	311
ENSMUSG00000018417	570	445	569	507	262	376	567	249	300	139
ENSMUSG00000026490	1431	963	1653	840	1223	586	733	476	614	368
ENSMUSG00000033701	1362	1092	1651	1352	1277	811	745	649	963	614
ENSMUSG00000062939	19	22	13	49	28	73	50	12	19	12
ENSMUSG00000033684	688	411	799	432	501	442	428	252	455	290
ENSMUSG00000016918	193	166	236	231	128	76	133	38	43	149
ENSMUSG00000033671	1143	786	1804	813	814	524	760	868	396	405
ENSMUSG00000026489	2380	2364	4272	2653	3145	1289	1186	1269	2240	1764
ENSMUSG00000026159	791	625	1056	571	680	603	702	264	397	326
ENSMUSG00000038496	228	117	543	170	320	118	141	49	141	36
ENSMUSG00000064302	712	667	810	512	644	338	451	351	326	318
ENSMUSG00000026466	1154	1136	1395	827	733	788	703	552	610	372
ENSMUSG00000026380	5525	3756	9117	4472	6068	4294	4404	2654	3837	2758
ENSMUSG00000010609	685	562	712	529	497	451	527	446	492	322
ENSMUSG00000055676	241	269	171	122	193	119	143	62	146	62
ENSMUSG00000026163	26	6	2	5	5	6	5	1	3	10
ENSMUSG00000038855	1901	1236	1935	1387	1399	909	1320	727	949	651
ENSMUSG00000104388	1181	1199	461	812	578	667	1211	872	890	963
ENSMUSG00000053963	44	19	68	58	34	33	8	63	32	36
ENSMUSG00000045658	414	265	276	261	158	193	201	146	181	81
ENSMUSG00000050565	2736	1668	2888	1617	2062	1272	1622	973	1271	728
ENSMUSG00000015484	76	25	27	92	143	116	81	68	119	119
ENSMUSG00000037035	77	62	104	91	73	96	118	39	33	17
ENSMUSG00000005886	430	621	712	543	405	635	504	484	220	199
ENSMUSG00000004451	1346	929	1333	848	1132	794	721	568	689	466
ENSMUSG00000098447	25	18	47	24	27	30	21	38	26	14
ENSMUSG00000098923	512	228	569	323	488	226	177	178	177	92
ENSMUSG00000026496	1173	907	1195	787	924	680	613	558	637	399
ENSMUSG00000025935	2664	1698	2716	2023	2413	1040	1437	876	1483	782
ENSMUSG00000025937	6885	4145	6600	5511	6613	4643	4270	2348	4244	1933
ENSMUSG00000101523	114	66	66	57	33	46	28	97	94	43
ENSMUSG00000058729	85	85	127	135	79	85	107	32	29	11
ENSMUSG00000026499	735	657	780	489	442	530	400	249	419	258
ENSMUSG00000103649	94	89	137	103	91	41	58	50	24	44
ENSMUSG00000026596	751	464	673	367	423	403	393	339	215	292
ENSMUSG00000026219	2960	1859	3578	2076	2571	1670	1567	1315	1653	1037
ENSMUSG00000073633	771	689	698	402	666	307	479	249	394	195
ENSMUSG00000026220	25	53	135	62	36	336	180	34	31	36
ENSMUSG00000026104	838	821	1653	1282	1174	476	467	355	517	325
ENSMUSG00000026383	1358	1107	1868	983	987	960	919	680	758	501
ENSMUSG00000060519	732	562	956	576	634	311	371	224	302	184
ENSMUSG00000060743	5728	10398	6268	7501	3558	5458	5467	3973	2786	2112
ENSMUSG00000038806	409	295	585	319	292	200	250	213	189	169
ENSMUSG00000064281	6	8	14	4	10	4	3	5	10	3
ENSMUSG00000033557	879	914	1176	515	529	953	549	441	611	531
ENSMUSG00000026520	342	307	522	335	339	287	227	156	322	201
ENSMUSG00000026384	181	279	296	157	161	200	148	127	114	43
ENSMUSG00000036975	218	204	314	129	204	147	142	58	155	139
ENSMUSG00000026519	1226	744	1136	769	842	275	521	407	490	525
ENSMUSG00000070034	198	91	279	148	193	106	58	65	46	27
ENSMUSG00000025925	322	252	391	197	301	146	190	154	163	94
ENSMUSG00000026387	107	97	71	175	124	149	95	123	136	85
ENSMUSG00000038776	2678	3908	3151	1802	1977	780	1510	1396	985	791
ENSMUSG00000050777	2374	1328	4772	2282	2629	1353	1105	583	1907	1008
ENSMUSG00000070031	114	127	171	126	192	66	45	118	97	72
ENSMUSG00000043716	22869	19403	27197	16656	16049	11523	11105	8595	13162	10651
ENSMUSG00000026516	712	386	829	587	674	395	451	325	383	269
ENSMUSG00000025921	407	581	707	477	456	407	277	205	319	173
ENSMUSG00000062169	813	794	1089	617	816	378	486	369	332	244
ENSMUSG00000026103	4410	2865	4105	3587	4000	2626	2727	2217	1815	1150
ENSMUSG00000002881	817	871	852	611	482	666	474	548	525	315
ENSMUSG00000100007	15	17	32	6	18	21	31	16	32	61
ENSMUSG00000043015	182	119	219	235	315	149	203	193	166	80
ENSMUSG00000038733	1545	1554	2069	1279	1124	1027	1123	766	729	399
ENSMUSG00000003721	742	611	745	492	332	357	325	277	258	226
ENSMUSG00000104253	36	33	23	10	31	22	35	41	32	6
ENSMUSG00000054135	39	24	73	17	61	28	35	43	42	44
ENSMUSG00000081214	227	104	166	81	81	64	68	29	153	70
ENSMUSG00000041439	521	505	694	296	385	158	209	114	143	122
ENSMUSG00000026102	646	1026	564	1305	566	933	1541	1464	696	602
ENSMUSG00000041426	1151	576	1060	659	739	553	541	351	386	195
ENSMUSG00000026339	490	313	613	258	365	189	184	174	175	218
ENSMUSG00000043629	95	63	44	60	64	24	70	19	6	18
ENSMUSG00000047369	25	14	18	24	29	30	9	20	9	10
ENSMUSG00000001674	503	420	462	294	304	238	185	199	173	144
ENSMUSG00000026222	1256	1387	1966	1393	1776	745	749	544	607	502
ENSMUSG00000004880	109	75	186	43	104	55	49	48	91	39
ENSMUSG00000052760	153	27	98	81	96	106	29	43	39	82
ENSMUSG00000026098	42	62	77	70	36	73	6	63	29	65
ENSMUSG00000026097	62	71	167	72	68	70	79	68	63	9
ENSMUSG00000036707	2111	2250	2741	1942	1610	1806	1578	1161	1259	963
ENSMUSG00000026223	1178	1606	1264	746	438	899	588	685	769	958
ENSMUSG00000026096	177	207	292	221	191	156	151	138	145	127
ENSMUSG00000026095	618	394	532	451	431	323	342	248	383	191
ENSMUSG00000025920	442	375	466	331	398	383	373	126	249	284
ENSMUSG00000025939	452	468	559	517	310	345	550	439	337	214
ENSMUSG00000026094	123	229	178	216	96	385	185	67	78	46
ENSMUSG00000026341	3251	2656	4031	2182	2352	2647	1417	1339	1651	1084
ENSMUSG00000079658	2548	1791	2310	2008	1925	1324	1335	908	1200	720
ENSMUSG00000026342	536	301	932	342	378	158	130	178	275	159
ENSMUSG00000025940	1696	1033	1541	1068	1289	1011	913	617	798	650
ENSMUSG00000026343	44	56	35	14	55	1	20	12	41	5
ENSMUSG00000025779	205	179	141	196	165	139	122	107	133	115
ENSMUSG00000042686	11	38	52	23	6	26	34	18	25	55
ENSMUSG00000042807	248	220	219	131	106	167	103	283	82	12
ENSMUSG00000067780	80	7	20	54	32	68	20	29	29	30
ENSMUSG00000025776	66	11	55	31	32	58	39	34	69	19
ENSMUSG00000041303	281	240	470	324	249	218	210	151	132	59
ENSMUSG00000049690	101	196	128	127	117	69	97	99	15	62
ENSMUSG00000022995	2803	2102	2670	1262	1442	796	1604	1017	1019	571
ENSMUSG00000073678	316	417	457	275	282	173	166	147	50	51
ENSMUSG00000026511	2399	1563	2232	1539	1816	1339	1220	958	1374	818
ENSMUSG00000036155	392	388	565	421	380	163	184	104	256	133
ENSMUSG00000038633	1510	1385	1507	913	1028	619	488	586	523	391
ENSMUSG00000104378	260	285	88	141	157	142	390	101	204	190
ENSMUSG00000099471	103	109	104	81	101	49	50	29	71	50
ENSMUSG00000026594	630	276	404	307	400	332	319	221	225	171
ENSMUSG00000025927	1704	1687	1656	1376	1032	749	1158	1025	709	453
ENSMUSG00000047539	781	568	953	576	540	368	422	309	272	201
ENSMUSG00000033544	184	139	16	64	65	122	140	49	92	245
ENSMUSG00000026347	105	33	52	68	91	84	57	32	84	73
ENSMUSG00000026348	784	820	611	1156	2977	1986	1151	654	1206	686
ENSMUSG00000026510	1943	1488	2317	1125	1387	819	1403	776	682	399
ENSMUSG00000043760	2084	955	2460	1140	1436	598	1007	1028	741	602
ENSMUSG00000090142	29	30	15	32	13	19	7	17	31	25
ENSMUSG00000026349	1663	969	2377	1120	1520	900	1037	902	652	337
ENSMUSG00000041872	68	14	22	12	31	17	40	7	8	7
ENSMUSG00000052331	414	444	615	368	338	326	343	270	205	191
ENSMUSG00000026234	10063	7525	11378	7553	8188	5319	5598	4133	6481	4649
ENSMUSG00000073627	65	39	75	53	47	22	30	17	38	11
ENSMUSG00000026509	6610	5655	6462	3654	3924	2247	4205	2004	2512	1966
ENSMUSG00000041859	136	126	293	131	248	151	82	84	116	101
ENSMUSG00000025982	8117	4731	9009	5631	7127	3890	4202	3441	3256	1600
ENSMUSG00000103030	30	28	40	15	21	13	12	22	34	10
ENSMUSG00000026238	15166	15413	14423	13664	11151	10279	11862	7745	8454	5680
ENSMUSG00000025931	107	70	58	29	26	61	34	34	34	24
ENSMUSG00000041809	17	28	27	14	28	7	14	8	21	8
ENSMUSG00000026239	1048	481	843	723	786	516	626	330	440	356
ENSMUSG00000025981	1117	770	775	809	789	795	1073	388	477	226
ENSMUSG00000041779	322	147	288	250	272	151	103	100	55	60
ENSMUSG00000036104	1154	790	1413	742	1072	603	755	603	492	504
ENSMUSG00000025933	175	155	211	102	128	148	53	45	81	85
ENSMUSG00000026240	299	230	367	225	323	155	231	98	221	126
ENSMUSG00000070565	300	208	370	306	199	280	264	226	165	112
ENSMUSG00000102326	12	51	12	69	4	77	105	103	40	9
ENSMUSG00000087632	207	390	84	137	62	245	364	389	227	735
ENSMUSG00000025980	5536	3149	4698	3009	3865	4475	2929	1812	3035	1743
ENSMUSG00000049881	1214	810	999	904	900	499	547	313	669	427
ENSMUSG00000073676	4385	2184	3187	2835	3942	2909	2131	1203	2239	1192
ENSMUSG00000025934	575	776	912	412	553	628	306	385	534	422
ENSMUSG00000036086	128	69	127	95	93	44	65	43	36	38
ENSMUSG00000058603	1621	1225	1595	1292	1637	714	1157	774	1125	939
ENSMUSG00000025936	129	185	107	310	153	129	296	327	220	179
ENSMUSG00000033488	4835	2773	4078	3231	4148	3350	2870	1453	3442	2218
ENSMUSG00000025979	3412	2877	1783	2633	1827	2023	3099	1958	2366	2066
ENSMUSG00000053333	870	644	683	532	737	464	536	358	371	266
ENSMUSG00000102649	162	57	56	61	81	57	59	55	85	55
ENSMUSG00000084106	1143	1428	1898	711	674	1006	706	511	714	627
ENSMUSG00000102571	94	70	19	59	55	127	140	87	100	75
ENSMUSG00000102956	51	34	8	40	13	35	36	66	56	45
ENSMUSG00000103984	155	149	36	90	97	43	103	122	96	151
ENSMUSG00000025978	276	280	222	147	177	67	114	80	115	96
ENSMUSG00000046994	161	130	155	182	158	142	96	77	76	37
ENSMUSG00000028033	10	10	15	12	18	14	6	36	15	1
ENSMUSG00000082935	174	135	153	161	113	96	50	67	91	116
ENSMUSG00000100215	465	556	465	453	268	136	203	218	253	148
ENSMUSG00000038349	387	431	373	585	385	425	403	371	190	232
ENSMUSG00000056211	1241	554	1163	678	977	584	663	671	460	256
ENSMUSG00000026353	2642	1690	2556	1641	2143	1212	1441	832	1470	826
ENSMUSG00000026589	58	31	106	25	110	38	37	25	39	40
ENSMUSG00000004031	2	5	34	3	8	17	8	9	13	9
ENSMUSG00000026355	454	275	427	361	393	276	231	85	255	146
ENSMUSG00000038331	238	68	418	100	130	93	103	67	79	39
ENSMUSG00000087022	178	58	135	88	99	37	113	54	55	8
ENSMUSG00000038323	184	274	305	193	134	104	176	113	129	69
ENSMUSG00000026356	515	929	820	1187	528	900	876	787	649	160
ENSMUSG00000100078	8	11	18	3	18	8	18	28	13	3
ENSMUSG00000045382	118	125	169	120	104	166	112	52	48	26
ENSMUSG00000048495	216	168	241	153	204	178	155	197	129	53
ENSMUSG00000025971	472	357	522	343	360	150	308	140	224	112
ENSMUSG00000086825	146	20	118	85	51	32	21	47	4	8
ENSMUSG00000026399	307	198	393	397	347	149	147	149	57	32
ENSMUSG00000039384	63	65	90	16	50	59	33	40	16	19
ENSMUSG00000044854	24	31	16	17	31	14	12	31	10	20
ENSMUSG00000039377	195	84	200	178	249	208	114	132	103	134
ENSMUSG00000026254	2113	1411	1616	1257	1468	887	1284	804	899	714
ENSMUSG00000026255	2956	2340	3488	1979	1951	1665	2067	1663	1601	1166
ENSMUSG00000026158	1741	1442	1231	1198	1026	1043	1570	906	878	673
ENSMUSG00000026156	1056	559	663	616	1134	527	509	227	599	328
ENSMUSG00000073481	3957	2414	7037	3774	4902	2178	1594	1619	2681	1417
ENSMUSG00000039349	5023	5367	6646	5483	6467	4808	4121	2987	5944	4710
ENSMUSG00000026587	32	31	15	39	33	26	39	37	47	30
ENSMUSG00000026620	175	156	191	114	135	80	106	110	27	78
ENSMUSG00000026155	388	381	324	391	221	380	353	294	252	160
ENSMUSG00000026154	571	364	569	324	490	371	250	102	241	125
ENSMUSG00000038305	394	215	344	320	358	176	157	108	121	137
ENSMUSG00000054770	252	157	302	169	258	72	176	115	98	41
ENSMUSG00000040782	1134	1001	1325	853	863	803	560	484	540	422
ENSMUSG00000039318	695	375	582	461	487	311	324	247	352	166
ENSMUSG00000026153	263	237	659	471	422	360	383	386	126	59
ENSMUSG00000026409	233	152	325	178	238	76	93	77	45	5
ENSMUSG00000046404	172	90	345	149	224	162	178	207	29	54
ENSMUSG00000042510	1049	745	1115	577	646	279	579	299	391	287
ENSMUSG00000090394	740	769	939	499	304	210	415	252	211	158
ENSMUSG00000026415	81	19	89	78	117	66	36	63	106	14
ENSMUSG00000026618	1090	840	1469	827	1079	653	460	616	472	376
ENSMUSG00000086706	110	118	109	245	206	209	97	135	142	167
ENSMUSG00000026417	2064	4014	1694	3607	2071	3152	2105	2661	5206	5171
ENSMUSG00000026725	666	1850	706	284	461	27	192	62	43	23
ENSMUSG00000026617	2188	1842	1918	998	1085	1603	1018	906	743	627
ENSMUSG00000058267	1679	1116	1544	1306	1481	719	812	533	761	510
ENSMUSG00000014226	972	1206	928	771	688	772	643	528	427	298
ENSMUSG00000103839	145	92	103	137	144	75	99	100	62	42
ENSMUSG00000016528	4732	3437	4181	3354	3512	2248	2922	1758	3343	2057
ENSMUSG00000051223	4178	3278	3326	3060	2774	2922	2763	1819	2384	1550
ENSMUSG00000016526	43	38	40	29	51	29	17	36	16	20
ENSMUSG00000026615	1825	1114	1930	1332	1730	1098	1074	999	1047	648
ENSMUSG00000039246	2847	1014	1330	1263	1421	1390	1232	588	767	407
ENSMUSG00000048000	2057	1073	2020	1128	1376	827	1001	854	850	460
ENSMUSG00000100131	4272	3503	4347	6350	7863	6986	18692	8487	4890	5733
ENSMUSG00000067736	1161	971	1382	1546	1705	1988	1629	1802	1467	1678
ENSMUSG00000026034	6370	3092	8563	4544	5336	2120	2908	3236	2380	1164
ENSMUSG00000101939	1129	1501	935	20124	1034	3578	30395	1919	2436	1231
ENSMUSG00000101111	30947	37740	18510	35889	29053	26847	32511	28581	42538	50168
ENSMUSG00000026721	696	490	501	487	405	444	291	348	296	126
ENSMUSG00000100862	17003	19500	18818	27691	26672	50002	24904	25056	32943	22028
ENSMUSG00000102070	55572	64454	59849	50187	68365	81819	74133	76515	113084	75814
ENSMUSG00000101249	32867	19144	23993	23024	18830	31644	26663	21243	60373	58381
ENSMUSG00000039239	140	52	126	95	100	118	106	44	85	68
ENSMUSG00000001305	162	186	119	153	180	123	144	90	89	72
ENSMUSG00000103693	491	642	122	450	207	441	957	630	480	421
ENSMUSG00000026259	2503	1894	2903	1823	2067	1103	1739	1350	1049	658
ENSMUSG00000026035	294	274	362	192	258	210	214	134	138	142
ENSMUSG00000107163	56	24	25	36	21	51	91	56	61	62
ENSMUSG00000079434	275	195	260	211	285	129	168	106	116	29
ENSMUSG00000073725	2887	2947	2766	2517	2132	1724	2231	1890	1722	1668
ENSMUSG00000040423	728	713	899	410	477	285	432	282	373	199
ENSMUSG00000026036	377	314	387	221	427	173	166	188	193	146
ENSMUSG00000026715	63	49	45	89	74	49	54	30	44	37
ENSMUSG00000043467	95	125	201	93	68	136	97	58	43	96
ENSMUSG00000026037	273	318	322	221	165	236	156	138	132	143
ENSMUSG00000039210	573	385	525	372	341	245	254	208	187	96
ENSMUSG00000104394	274	358	149	311	187	287	458	325	308	192
ENSMUSG00000026427	839	664	1093	511	656	454	452	342	405	312
ENSMUSG00000026610	367	702	496	790	460	785	796	495	371	252
ENSMUSG00000103961	97	84	73	92	159	105	70	111	91	88
ENSMUSG00000038174	167	282	294	231	196	272	186	182	105	27
ENSMUSG00000026032	3518	2266	3307	2327	3731	1623	1737	833	1881	1581
ENSMUSG00000026430	190	169	288	137	204	272	163	170	69	81
ENSMUSG00000102386	70	100	14	45	22	48	121	44	48	28
ENSMUSG00000101514	39	34	47	93	38	68	117	83	28	16
ENSMUSG00000086240	69	61	56	22	37	25	16	3	29	33
ENSMUSG00000047528	2	29	29	9	29	13	9	28	12	7
ENSMUSG00000102059	153	94	134	66	145	99	115	77	98	137
ENSMUSG00000042349	326	165	273	203	253	162	205	95	207	103
ENSMUSG00000026031	2212	1840	2632	1673	1906	1812	1598	1016	1218	924
ENSMUSG00000048874	1796	1457	1926	1274	1469	936	1143	803	779	585
ENSMUSG00000026608	472	254	626	462	453	254	258	169	232	128
ENSMUSG00000026029	1472	1092	1427	1200	1091	963	991	728	789	591
ENSMUSG00000102719	30	27	41	30	26	5	19	15	10	13
ENSMUSG00000053332	3082	2503	3404	2202	2089	1554	1770	1076	1884	1528
ENSMUSG00000026028	3371	2502	2793	1442	1583	1777	1629	1286	1429	1468
ENSMUSG00000026425	1084	633	1235	640	940	378	530	505	431	278
ENSMUSG00000037624	522	850	266	364	352	108	234	257	313	343
ENSMUSG00000102824	909	646	727	583	680	255	384	310	342	285
ENSMUSG00000026709	290	238	348	268	314	200	172	182	192	72
ENSMUSG00000026134	256	106	174	115	115	56	109	14	47	46
ENSMUSG00000026027	629	514	813	482	496	386	364	246	335	255
ENSMUSG00000052688	192	83	156	82	112	125	65	20	78	74
ENSMUSG00000004768	348	252	358	392	439	283	252	205	169	213
ENSMUSG00000042215	179	79	197	104	214	189	77	66	144	73
ENSMUSG00000026708	72	61	94	39	37	49	40	11	35	38
ENSMUSG00000026604	1601	1582	2582	910	1005	505	768	450	390	437
ENSMUSG00000104435	57	32	152	40	81	15	31	10	38	18
ENSMUSG00000042197	801	542	925	506	586	352	463	356	295	273
ENSMUSG00000026705	293	241	571	201	267	138	130	111	208	88
ENSMUSG00000026603	198	99	168	113	77	193	100	43	114	135
ENSMUSG00000042251	895	563	1037	809	914	556	259	427	611	382
ENSMUSG00000044835	210	144	152	63	161	93	101	37	62	31
ENSMUSG00000013275	401	371	478	314	328	261	267	181	193	130
ENSMUSG00000026288	407	258	540	324	373	347	336	208	91	141
ENSMUSG00000042182	14	25	9	26	12	14	1	2	7	10
ENSMUSG00000010175	281	269	253	119	128	63	211	136	16	47
ENSMUSG00000026433	490	574	590	492	404	348	206	219	360	194
ENSMUSG00000026434	2006	2236	2272	1780	1420	1310	1465	865	1052	472
ENSMUSG00000026701	3805	2998	4980	3012	3462	1940	1763	1516	2209	1629
ENSMUSG00000038079	62	66	159	65	80	94	69	42	48	29
ENSMUSG00000026435	625	730	1010	356	447	217	548	191	188	138
ENSMUSG00000026436	1545	1124	1715	1009	1363	757	814	542	563	369
ENSMUSG00000089872	301	287	262	238	285	174	202	193	199	137
ENSMUSG00000026634	1087	1083	1554	1114	1098	851	704	825	602	517
ENSMUSG00000040297	812	727	1044	716	541	388	563	405	379	232
ENSMUSG00000026698	642	446	714	425	498	226	417	283	250	132
ENSMUSG00000066595	290	390	673	276	456	432	346	245	161	98
ENSMUSG00000059149	947	738	2017	557	780	421	574	576	424	233
ENSMUSG00000026437	984	1237	1608	838	1289	635	599	465	733	396
ENSMUSG00000026289	998	624	1029	687	665	323	463	433	364	249
ENSMUSG00000042115	1579	1016	1763	515	830	408	869	446	562	591
ENSMUSG00000026632	457	227	456	264	411	207	202	225	174	74
ENSMUSG00000040265	602	505	555	249	349	187	510	194	117	148
ENSMUSG00000078190	97	143	84	57	49	79	109	52	33	53
ENSMUSG00000026630	148	49	109	158	74	94	99	70	119	88
ENSMUSG00000009772	2183	1734	6232	1901	4163	1028	2431	1186	1488	626
ENSMUSG00000056055	56	21	35	19	10	23	36	13	3	18
ENSMUSG00000026628	357	238	143	74	90	213	227	68	89	80
ENSMUSG00000042066	379	176	358	176	240	96	168	124	126	124
ENSMUSG00000026024	481	293	528	331	305	313	303	279	206	173
ENSMUSG00000073478	184	185	202	164	132	58	74	124	147	82
ENSMUSG00000026694	420	341	391	249	352	210	229	200	234	133
ENSMUSG00000037499	2368	1735	1960	1829	1720	979	1325	977	1317	842
ENSMUSG00000026627	889	432	704	539	679	422	509	304	555	270
ENSMUSG00000070738	1066	659	1029	628	890	690	676	478	470	422
ENSMUSG00000026023	51	29	29	56	35	29	45	31	64	15
ENSMUSG00000026626	4733	3640	6180	3510	3554	2402	2635	2329	2375	1822
ENSMUSG00000041075	461	392	561	776	317	400	469	391	273	257
ENSMUSG00000042046	717	281	677	232	463	266	188	193	140	155
ENSMUSG00000026021	2592	1857	2650	1810	2314	1183	1283	1165	1392	947
ENSMUSG00000026696	492	555	621	444	389	381	208	190	219	189
ENSMUSG00000026439	819	539	820	644	797	404	512	271	313	321
ENSMUSG00000048174	218	146	247	115	167	109	80	77	76	46
ENSMUSG00000005501	788	616	852	554	673	432	553	637	439	300
ENSMUSG00000026020	909	857	773	604	653	556	566	526	463	412
ENSMUSG00000037461	616	571	681	593	628	359	374	280	290	208
ENSMUSG00000067336	1185	1118	1523	1206	909	584	982	642	588	363
ENSMUSG00000090165	36	26	9	2	25	98	20	21	47	26
ENSMUSG00000041040	1179	933	1327	821	860	656	1186	665	548	346
ENSMUSG00000103696	51	46	13	35	19	50	39	57	23	18
ENSMUSG00000026623	1603	692	1545	748	1012	631	642	504	557	290
ENSMUSG00000026018	20	27	4	4	5	22	17	2	6	28
ENSMUSG00000026622	51	40	117	18	42	66	45	20	29	13
ENSMUSG00000055833	79	43	164	64	77	14	94	64	24	18
ENSMUSG00000037434	535	376	840	408	417	299	279	194	272	110
ENSMUSG00000090124	86	274	67	150	114	768	113	175	224	427
ENSMUSG00000026019	518	509	551	416	408	269	371	284	360	273
ENSMUSG00000090171	600	839	234	570	383	3535	455	590	589	1590
ENSMUSG00000081984	40	12	48	40	42	42	26	8	19	30
ENSMUSG00000079429	237	112	212	165	183	117	218	94	63	62
ENSMUSG00000040225	892	887	2231	704	1099	644	577	527	451	198
ENSMUSG00000044783	1915	816	1956	863	1362	632	988	732	437	235
ENSMUSG00000026017	148	124	152	135	123	76	111	50	59	96
ENSMUSG00000026692	605	458	1187	642	675	463	326	510	602	334
ENSMUSG00000037395	273	190	278	221	193	204	183	215	140	85
ENSMUSG00000097316	155	139	161	132	124	135	117	69	51	53
ENSMUSG00000040181	6471	6359	9518	8375	9897	7293	5291	5285	10058	5858
ENSMUSG00000026442	29	10	10	3	11	57	7	27	5	14
ENSMUSG00000073664	423	430	619	500	337	236	293	410	160	116
ENSMUSG00000026295	3077	3127	3785	4666	8778	3530	2614	2326	5001	3687
ENSMUSG00000040170	1696	2272	5469	3432	2481	2786	1597	2028	1900	1778
ENSMUSG00000049439	334	280	542	285	243	273	273	275	220	155
ENSMUSG00000103822	64	87	33	110	62	134	117	170	43	86
ENSMUSG00000049866	293	323	577	320	257	303	279	125	239	168
ENSMUSG00000101736	16	26	14	9	6	21	16	33	8	49
ENSMUSG00000058248	36	59	70	22	39	76	72	47	26	29
ENSMUSG00000036206	1285	847	1640	698	802	485	788	445	454	302
ENSMUSG00000102700	13	21	41	34	29	18	75	28	15	21
ENSMUSG00000026131	8500	6516	10368	5187	6208	3139	6306	4239	3381	2554
ENSMUSG00000037375	73	62	57	88	106	41	51	35	26	49
ENSMUSG00000103364	103	101	35	82	84	112	161	59	84	64
ENSMUSG00000055013	1505	1211	1772	1050	1561	955	904	705	938	616
ENSMUSG00000101462	48	44	53	29	60	13	25	9	4	8
ENSMUSG00000026586	183	213	166	137	104	38	130	116	55	45
ENSMUSG00000042111	346	204	486	195	215	191	161	182	144	168
ENSMUSG00000016262	155	63	131	102	118	27	75	22	75	47
ENSMUSG00000040124	111	151	148	142	106	123	94	50	20	97
ENSMUSG00000102117	11	9	14	11	8	7	5	2	7	4
ENSMUSG00000026782	954	763	1011	677	614	407	618	521	451	350
ENSMUSG00000054387	4013	1645	4222	2293	3718	1397	1567	2066	1202	877
ENSMUSG00000100228	26	27	24	28	19	27	20	53	32	9
ENSMUSG00000016200	51	99	142	62	88	50	67	20	38	55
ENSMUSG00000026127	1057	815	803	826	816	707	915	604	808	545
ENSMUSG00000100850	270	95	213	172	75	88	73	45	117	34
ENSMUSG00000044337	752	313	1407	327	608	149	250	179	257	213
ENSMUSG00000026014	742	480	534	439	393	367	553	486	357	329
ENSMUSG00000026447	266	212	203	119	171	72	97	32	29	59
ENSMUSG00000103292	29	28	26	2	26	21	29	19	16	32
ENSMUSG00000101188	463	284	481	245	252	313	271	278	273	245
ENSMUSG00000026126	1676	974	979	1023	991	770	1223	653	727	625
ENSMUSG00000046062	1917	969	2168	1296	1491	615	970	545	671	472
ENSMUSG00000026585	732	542	642	513	582	315	442	263	347	261
ENSMUSG00000034432	939	786	1129	699	739	480	561	429	488	278
ENSMUSG00000026584	667	335	739	453	495	297	286	259	253	58
ENSMUSG00000052062	351	204	332	298	279	161	158	260	144	81
ENSMUSG00000048126	2937	1166	708	1149	1318	744	1345	1230	1395	1410
ENSMUSG00000037509	86	47	74	20	73	38	21	56	38	27
ENSMUSG00000026303	271	263	364	164	265	165	150	80	171	134
ENSMUSG00000041757	4548	2238	4914	2715	4535	1649	1898	1614	1645	1116
ENSMUSG00000026304	1125	1017	1326	1331	1256	735	820	475	941	887
ENSMUSG00000041406	88	82	57	41	40	26	19	8	28	61
ENSMUSG00000041396	202	193	175	149	155	63	79	74	128	88
ENSMUSG00000037503	2710	1809	2574	1552	2003	1395	1275	824	1383	1048
ENSMUSG00000026639	267	592	74	111	86	72	19	24	9	39
ENSMUSG00000026123	1379	1066	1205	1138	1130	1993	906	1093	989	1013
ENSMUSG00000026581	26	12	21	35	37	214	22	9	28	14
ENSMUSG00000016194	4323	4241	2517	2925	1905	4324	3608	2918	3341	4388
ENSMUSG00000009633	680	465	1196	799	1011	308	556	386	625	366
ENSMUSG00000045216	2210	1439	3038	1001	1414	700	932	655	523	371
ENSMUSG00000090553	1311	1031	1248	1134	1089	844	719	603	682	422
ENSMUSG00000016179	84	58	79	73	154	68	35	8	54	56
ENSMUSG00000026579	38	17	52	65	76	133	11	26	55	63
ENSMUSG00000040918	94	135	290	128	243	89	75	50	54	92
ENSMUSG00000102976	34	25	218	32	44	24	23	8	23	19
ENSMUSG00000037470	2292	1495	1875	1222	1807	1153	1262	801	1234	909
ENSMUSG00000026640	428	174	568	330	520	312	426	289	163	166
ENSMUSG00000026578	918	870	1106	768	919	517	646	470	630	463
ENSMUSG00000047180	566	390	636	418	474	315	290	115	287	244
ENSMUSG00000094410	98	33	215	34	47	124	33	12	62	21
ENSMUSG00000051998	46	99	72	76	60	177	98	29	33	8
ENSMUSG00000026577	554	513	478	453	466	279	384	290	282	211
ENSMUSG00000026305	1820	1009	1454	1379	1213	781	1205	866	774	661
ENSMUSG00000016494	1349	1009	1301	949	969	554	578	448	367	339
ENSMUSG00000096929	5	23	96	35	17	31	73	16	26	9
ENSMUSG00000103867	19	76	10	17	10	26	26	37	24	36
ENSMUSG00000104077	7	20	14	27	14	23	16	20	19	40
ENSMUSG00000034353	93	24	80	28	32	26	33	65	12	10
ENSMUSG00000026575	201	178	156	138	117	188	117	85	120	90
ENSMUSG00000016493	118	100	185	72	103	39	63	42	27	91
ENSMUSG00000026576	6705	6585	16242	4340	5588	6925	3769	3186	2439	2775
ENSMUSG00000104011	86	79	120	29	72	12	55	39	14	24
ENSMUSG00000097281	103	60	38	18	74	66	21	45	68	25
ENSMUSG00000102389	340	229	57	267	313	335	237	276	279	351
ENSMUSG00000025969	1202	1121	832	905	597	491	613	768	1078	1002
ENSMUSG00000026574	346	158	354	297	219	128	307	197	68	72
ENSMUSG00000100426	48	20	47	24	65	33	18	7	52	4
ENSMUSG00000103659	11	31	4	4	7	11	5	7	16	9
ENSMUSG00000034343	1245	870	746	670	744	694	747	467	595	425
ENSMUSG00000037447	225	117	273	163	129	220	144	136	95	124
ENSMUSG00000016481	1023	880	1344	607	900	665	511	332	557	427
ENSMUSG00000040848	2070	1912	2598	1228	1388	747	1153	645	741	473
ENSMUSG00000040843	1164	642	1215	654	673	425	396	465	410	319
ENSMUSG00000026307	3034	1858	2201	1728	2860	1584	1721	1152	2070	1146
ENSMUSG00000026571	966	783	1365	766	770	428	537	476	618	341
ENSMUSG00000026308	59	37	28	41	16	20	7	18	21	11
ENSMUSG00000026616	59	34	40	41	91	139	15	33	60	39
ENSMUSG00000026568	8841	5312	10279	5958	7410	3571	3421	2550	3790	2427
ENSMUSG00000026463	875	539	825	695	905	627	570	611	557	445
ENSMUSG00000010453	5094	3012	4966	3708	4367	2700	3280	2534	2638	1825
ENSMUSG00000037432	138	103	237	112	157	72	80	65	98	26
ENSMUSG00000041577	1688	1066	970	983	593	968	1239	1325	1181	1558
ENSMUSG00000041559	682	277	548	352	306	194	398	301	196	313
ENSMUSG00000020423	1040	1120	671	357	461	667	780	314	243	249
ENSMUSG00000026309	3129	1996	2283	2171	2313	1862	2033	1535	2247	1363
ENSMUSG00000067071	904	673	976	872	874	484	555	382	758	402
ENSMUSG00000001143	1206	959	1234	955	1117	626	580	553	739	383
ENSMUSG00000037408	429	262	490	259	332	234	195	122	168	103
ENSMUSG00000055866	529	620	1797	921	1749	307	810	586	175	77
ENSMUSG00000034292	295	223	440	213	214	170	124	164	163	154
ENSMUSG00000001138	825	533	1081	518	584	332	378	384	448	183
ENSMUSG00000026311	342	258	411	183	271	144	203	110	196	206
ENSMUSG00000067653	51	3	40	13	21	9	28	1	1	9
ENSMUSG00000081643	35	21	15	13	19	5	13	2	5	8
ENSMUSG00000042429	502	996	740	245	307	80	262	183	87	73
ENSMUSG00000079610	122	150	170	66	87	70	42	52	67	69
ENSMUSG00000026566	727	504	1024	499	600	173	276	197	262	152
ENSMUSG00000026313	755	737	792	532	613	365	588	470	572	346
ENSMUSG00000040723	1154	691	1049	678	792	489	787	385	389	328
ENSMUSG00000026458	140	120	161	71	121	25	81	42	77	77
ENSMUSG00000026260	12798	9146	12033	9364	12280	7678	10521	5410	9303	6085
ENSMUSG00000040713	1088	835	1706	1054	1262	905	528	565	899	803
ENSMUSG00000042305	2409	1877	2254	1439	1913	1677	1436	970	1431	968
ENSMUSG00000026121	313	100	413	149	205	173	167	36	108	134
ENSMUSG00000087589	52	61	64	20	37	35	46	44	27	87
ENSMUSG00000073616	2858	1873	3012	1956	2105	1069	1163	666	1272	860
ENSMUSG00000026456	1241	807	879	516	713	268	430	282	366	279
ENSMUSG00000061518	23803	14057	22328	17058	23321	9506	14357	7415	14749	9083
ENSMUSG00000034220	311	182	437	176	226	173	195	80	140	73
ENSMUSG00000026457	3134	3184	3926	2205	2415	1718	2046	1368	1451	1281
ENSMUSG00000037351	5582	3487	4642	3436	4352	2658	3474	2127	2698	1731
ENSMUSG00000005763	115	38	70	58	59	49	46	18	25	30
ENSMUSG00000047067	853	538	1059	517	616	320	380	327	402	272
ENSMUSG00000026455	333	395	464	243	290	280	255	220	153	210
ENSMUSG00000042229	940	635	873	562	740	521	414	320	561	273
ENSMUSG00000096712	10	10	7	4	1	5	23	7	13	7
ENSMUSG00000026269	4971	3832	4019	3997	3863	2926	3391	2360	3251	2630
ENSMUSG00000025964	21	31	27	20	16	26	12	30	9	39
ENSMUSG00000026270	651	515	751	417	708	361	357	246	289	188
ENSMUSG00000026116	731	434	1083	465	470	315	284	350	294	303
ENSMUSG00000042207	845	636	1009	583	609	357	500	336	305	263
ENSMUSG00000025962	458	384	395	386	376	333	285	332	301	293
ENSMUSG00000025959	795	751	703	496	639	315	531	449	487	285
ENSMUSG00000073557	699	225	703	393	430	167	349	252	183	170
ENSMUSG00000025958	907	677	879	627	540	542	440	419	375	144
ENSMUSG00000025956	191	247	276	211	253	73	148	126	117	49
ENSMUSG00000031506	133	113	104	129	110	160	158	107	115	101
ENSMUSG00000070871	577	366	649	403	430	309	243	187	274	144
ENSMUSG00000026426	1623	1254	1772	964	1047	639	737	527	568	394
ENSMUSG00000085311	76	82	44	104	26	71	152	123	76	151
ENSMUSG00000045005	227	192	451	200	273	203	133	218	155	78
ENSMUSG00000026424	9	27	9	32	9	11	20	16	13	12
ENSMUSG00000079139	249	154	254	174	118	227	115	77	158	96
ENSMUSG00000026565	312	258	508	285	298	223	202	227	166	120
ENSMUSG00000051344	162	172	198	249	146	109	120	75	125	105
ENSMUSG00000084416	254	236	373	277	282	225	110	174	224	141
ENSMUSG00000003051	1361	1340	1090	598	730	389	572	215	321	149
ENSMUSG00000041926	2484	1547	1544	1675	1867	1346	1671	1310	1280	1053
ENSMUSG00000062580	1365	1008	1557	1004	1063	911	695	543	700	549
ENSMUSG00000048096	174	98	135	185	155	140	100	75	105	135
ENSMUSG00000044816	136	195	96	371	577	375	118	220	393	149
ENSMUSG00000041889	801	546	659	769	877	842	818	594	568	453
ENSMUSG00000014602	83	93	71	72	53	73	71	165	102	122
ENSMUSG00000025950	3947	3786	3186	5885	8496	5711	2381	2847	5958	4157
ENSMUSG00000034159	330	73	246	175	219	100	161	82	152	49
ENSMUSG00000041879	1790	1055	1393	1021	1242	757	910	541	708	630
ENSMUSG00000040612	458	362	815	713	757	421	220	244	288	242
ENSMUSG00000026563	77	64	83	38	40	55	27	43	44	36
ENSMUSG00000047793	717	347	1076	246	617	127	339	118	145	124
ENSMUSG00000040596	598	588	702	416	434	420	393	239	297	293
ENSMUSG00000084093	860	351	603	651	798	421	428	266	471	350
ENSMUSG00000026273	319	268	446	265	355	179	248	205	239	93
ENSMUSG00000025949	530	398	803	624	604	504	370	310	262	185
ENSMUSG00000026274	71	13	55	57	47	25	37	54	3	26
ENSMUSG00000086925	17	13	11	5	10	17	5	6	25	15
ENSMUSG00000060568	88	27	43	16	54	11	14	45	20	5
ENSMUSG00000026275	917	889	981	565	763	525	610	535	466	331
ENSMUSG00000009418	1081	1101	1253	887	960	305	771	531	559	396
ENSMUSG00000026421	2038	1552	1883	1003	654	1107	1310	925	1281	1363
ENSMUSG00000041801	511	267	394	575	360	174	298	157	178	217
ENSMUSG00000026558	630	498	678	542	510	422	483	282	258	243
ENSMUSG00000026113	656	281	640	343	536	227	436	330	214	190
ENSMUSG00000026112	2277	2385	2367	1265	1641	1493	1190	1181	1262	1059
ENSMUSG00000052428	1847	1353	1803	1582	1293	1098	1379	734	556	218
ENSMUSG00000026687	7024	5200	8484	5449	7493	4843	3335	3428	5081	2885
ENSMUSG00000026111	478	373	653	319	342	265	203	169	181	179
ENSMUSG00000026688	10348	6945	10593	7168	10452	4784	6393	4289	5404	3811
ENSMUSG00000040485	17	44	16	41	47	16	75	29	56	16
ENSMUSG00000041782	3985	3398	5447	3385	3486	2537	2523	1825	2959	2181
ENSMUSG00000026110	871	515	1044	300	463	280	394	261	340	171
ENSMUSG00000034088	6339	4124	6180	3911	4615	3114	3366	2124	3327	2243
ENSMUSG00000026090	75	83	75	99	38	47	34	105	55	14
ENSMUSG00000052534	2468	3379	2473	3254	2023	2460	3333	2259	1607	913
ENSMUSG00000015222	314	348	462	191	153	146	141	175	180	119
ENSMUSG00000026678	6466	3186	6124	4963	3666	2411	3357	3211	1909	2166
ENSMUSG00000038530	106	113	125	79	81	55	49	31	53	17
ENSMUSG00000026675	267	210	270	170	217	165	93	45	103	35
ENSMUSG00000097503	509	334	326	349	433	315	297	234	266	168
ENSMUSG00000034066	137	86	155	96	118	97	75	41	79	45
ENSMUSG00000060771	218	210	224	172	148	93	138	69	78	55
ENSMUSG00000026674	715	710	761	625	436	270	318	349	467	356
ENSMUSG00000037216	112	97	139	62	82	42	48	26	20	30
ENSMUSG00000026277	4773	2853	4126	3097	3239	1994	2467	1757	2314	1559
ENSMUSG00000026088	199	260	376	201	254	158	172	179	167	109
ENSMUSG00000026278	1710	1916	1268	920	1006	329	774	587	893	671
ENSMUSG00000055567	9	12	10	7	8	19	22	33	4	18
ENSMUSG00000026087	3050	2443	3382	2260	2244	1361	1505	1099	1744	1550
ENSMUSG00000026279	2766	1843	2756	1707	1929	1010	1280	994	1217	737
ENSMUSG00000026005	308	416	303	304	233	357	312	139	266	195
ENSMUSG00000026670	1081	945	1234	853	876	1080	754	695	677	274
ENSMUSG00000026280	868	647	1049	673	722	541	494	378	563	447
ENSMUSG00000026281	1043	820	1004	636	971	515	503	479	477	297
ENSMUSG00000058407	1353	1049	1479	989	1100	712	698	586	693	386
ENSMUSG00000026667	1429	1412	1411	953	1170	1347	1010	910	1014	705
ENSMUSG00000026004	804	455	921	514	868	324	369	396	417	133
ENSMUSG00000096964	41	52	48	20	57	22	40	42	29	25
ENSMUSG00000026283	407	401	542	290	303	117	184	168	154	134
ENSMUSG00000102418	15	14	24	18	18	12	2	26	1	15
ENSMUSG00000102752	317	452	558	222	339	200	219	150	127	175
ENSMUSG00000026083	18343	18056	10080	15138	11699	15215	19144	13696	16789	17283
ENSMUSG00000026003	9556	6109	10810	7086	7671	4906	6093	3762	5250	3382
ENSMUSG00000073609	968	539	853	797	812	464	549	306	440	323
ENSMUSG00000026082	236	100	362	109	275	84	65	89	78	33
ENSMUSG00000038473	101	69	73	62	50	38	64	70	41	76
ENSMUSG00000100347	15	6	5	1	5	4	2	1	1	6
ENSMUSG00000038463	172	42	63	107	107	27	48	45	11	27
ENSMUSG00000051185	518	741	575	596	293	343	293	408	326	279
ENSMUSG00000081051	1653	1635	2725	1218	1639	1111	1054	840	1074	723
ENSMUSG00000026663	839	543	1052	556	666	315	456	207	328	110
ENSMUSG00000040710	92	53	142	40	111	79	52	12	49	27
ENSMUSG00000026000	1340	758	1158	964	1192	549	462	678	734	474
ENSMUSG00000026659	286	247	365	264	329	108	177	126	153	97
ENSMUSG00000037138	46	18	38	44	27	38	30	28	30	13
ENSMUSG00000040693	128	43	81	93	53	36	96	99	6	16
ENSMUSG00000097814	287	99	135	149	144	55	157	74	192	63
ENSMUSG00000026414	114	84	37	34	30	50	56	29	43	20
ENSMUSG00000089838	219	158	242	78	135	91	93	27	59	93
ENSMUSG00000044768	697	667	706	497	399	638	701	379	347	238
ENSMUSG00000026078	905	540	955	634	542	411	482	446	336	291
ENSMUSG00000062209	326	139	407	156	176	83	116	62	137	100
ENSMUSG00000104508	520	743	180	438	234	407	666	553	303	799
ENSMUSG00000026656	1238	598	1198	942	1290	771	706	609	677	277
ENSMUSG00000104340	69	39	50	71	146	28	10	29	108	54
ENSMUSG00000059089	93	110	344	96	115	58	172	43	82	71
ENSMUSG00000026077	167	50	185	59	48	26	35	48	91	44
ENSMUSG00000092563	128	164	32	24	43	39	49	35	37	222
ENSMUSG00000051985	138	88	46	50	70	50	47	48	91	42
ENSMUSG00000059498	263	134	512	208	186	95	142	17	54	91
ENSMUSG00000025997	105	93	164	93	60	55	83	50	74	55
ENSMUSG00000026411	1123	748	1559	730	1165	593	493	304	632	439
ENSMUSG00000073702	21336	19009	19241	15765	15754	9328	10346	7129	11862	9663
ENSMUSG00000040648	212	231	361	270	157	155	230	156	134	49
ENSMUSG00000026649	163	140	167	186	193	55	96	56	128	32
ENSMUSG00000058076	7755	4874	8478	5602	8176	5021	3541	2956	4486	3222
ENSMUSG00000026333	221	92	239	191	180	99	73	98	125	42
ENSMUSG00000003134	465	321	424	270	282	177	292	225	90	107
ENSMUSG00000026196	14	21	37	37	44	36	8	27	5	8
ENSMUSG00000003135	1222	716	1156	732	886	550	887	313	569	314
ENSMUSG00000085894	197	108	148	65	112	87	74	85	42	49
ENSMUSG00000038370	1170	539	867	922	1144	400	563	486	471	476
ENSMUSG00000048234	126	168	169	67	71	228	71	71	57	98
ENSMUSG00000050967	15	33	13	12	23	26	23	21	4	6
ENSMUSG00000026335	1619	1299	2494	1529	1438	734	892	815	767	567
ENSMUSG00000089782	89	72	93	51	67	57	18	26	45	19
ENSMUSG00000026192	531	377	558	256	382	311	233	187	250	61
ENSMUSG00000005674	263	80	150	87	111	134	71	73	69	117
ENSMUSG00000005681	222	189	180	602	408	75	136	66	258	77
ENSMUSG00000058715	827	493	1125	641	606	388	515	232	263	280
ENSMUSG00000013593	12625	8596	12471	8241	9316	5698	6436	5622	7853	5455
ENSMUSG00000047496	454	318	638	285	521	319	203	224	439	301
ENSMUSG00000097482	144	190	93	252	181	130	175	119	243	151
ENSMUSG00000067017	39	58	39	18	20	79	45	21	15	63
ENSMUSG00000006403	61	19	44	44	8	71	75	45	52	107
ENSMUSG00000056536	499	270	462	374	393	169	304	289	185	60
ENSMUSG00000041570	592	677	749	559	461	383	457	473	299	215
ENSMUSG00000026404	283	254	220	150	143	158	148	107	226	158
ENSMUSG00000041483	383	1032	539	1707	281	879	1587	1073	325	146
ENSMUSG00000097113	169	214	139	180	129	178	132	157	106	76
ENSMUSG00000103038	11	30	6	25	11	22	31	39	32	52
ENSMUSG00000026074	1504	1059	1512	985	1170	746	842	609	776	643
ENSMUSG00000104145	61	55	43	43	50	24	77	89	47	71
ENSMUSG00000098206	59	29	24	33	38	16	45	51	57	33
ENSMUSG00000026319	780	456	1100	465	673	393	310	275	350	159
ENSMUSG00000026321	147	159	168	74	117	85	33	28	78	30
ENSMUSG00000099843	152	69	139	82	72	41	26	21	37	38
ENSMUSG00000025900	17	17	16	29	9	10	24	15	56	12
ENSMUSG00000026072	700	302	587	483	469	206	433	368	115	231
ENSMUSG00000025902	2874	1200	2542	1547	1512	450	1301	739	784	448
ENSMUSG00000102269	128	53	100	41	47	20	37	22	31	8
ENSMUSG00000098104	13	41	18	17	25	27	45	49	35	30
ENSMUSG00000038866	471	487	808	438	506	222	280	207	175	136
ENSMUSG00000070942	113	34	100	74	76	59	19	39	26	38
ENSMUSG00000044340	497	295	478	340	336	190	203	252	165	110
ENSMUSG00000057329	786	485	794	588	509	602	561	470	480	377
ENSMUSG00000033845	1039	539	1003	520	766	473	562	397	543	401
ENSMUSG00000102275	281	541	133	331	183	431	433	355	411	303
ENSMUSG00000009905	515	451	717	359	377	268	302	216	271	220
ENSMUSG00000009907	1035	667	1082	682	829	816	616	623	473	533
ENSMUSG00000026395	191	170	359	312	201	530	216	115	125	15
ENSMUSG00000104291	167	372	123	395	188	459	495	304	218	238
ENSMUSG00000060244	81	54	56	55	73	41	47	20	44	37
ENSMUSG00000026065	75	60	68	67	114	43	30	10	54	28
ENSMUSG00000026394	2592	2147	2667	4217	3336	2829	1897	2054	1784	2527
ENSMUSG00000025903	729	1260	811	2802	941	1558	1847	1338	601	236
ENSMUSG00000026062	1097	558	979	961	1101	785	633	656	535	394
ENSMUSG00000026393	1678	1621	1737	1021	1002	1292	1071	772	863	771
ENSMUSG00000079588	43	28	89	64	49	36	17	13	13	29
ENSMUSG00000033813	2044	1433	1286	1537	1577	1216	1309	740	1350	795
ENSMUSG00000026193	3795	1490	1684	1844	1139	2011	2266	2629	2139	2722
ENSMUSG00000060424	1009	698	1171	509	629	232	553	381	346	262
ENSMUSG00000045515	4536	4855	5567	3890	3432	2535	4334	2511	1446	859
ENSMUSG00000097063	243	102	437	116	197	18	130	58	34	57
ENSMUSG00000039395	23	69	29	149	57	116	58	52	75	31
ENSMUSG00000079283	269	187	306	140	207	96	116	89	71	96
ENSMUSG00000026315	259	162	282	233	166	112	176	132	105	72
ENSMUSG00000060679	1222	706	1510	802	958	509	471	440	589	406
ENSMUSG00000026189	5333	2176	3576	2619	5265	2590	2300	1166	2330	1090
ENSMUSG00000026188	281	95	163	142	247	110	162	27	82	42
ENSMUSG00000026187	1542	1068	1174	1059	1437	762	704	646	764	629
ENSMUSG00000033793	4171	1862	3320	4062	3645	2810	2685	2575	2559	1395
ENSMUSG00000070939	1782	1097	1646	1212	1523	1052	847	695	1058	662
ENSMUSG00000010290	567	361	511	383	388	391	336	302	293	210
ENSMUSG00000038179	30	55	48	44	37	14	49	19	40	9
ENSMUSG00000008136	952	657	1014	740	624	496	495	511	961	818
ENSMUSG00000015355	81	37	97	30	65	52	43	23	59	3
ENSMUSG00000059058	227	185	172	159	222	97	121	56	133	93
ENSMUSG00000056268	748	760	535	627	552	561	852	667	610	507
ENSMUSG00000066877	403	317	553	472	368	282	232	237	198	94
ENSMUSG00000026051	53	32	43	46	20	22	32	31	6	34
ENSMUSG00000039354	794	560	634	432	529	378	427	198	441	374
ENSMUSG00000025907	681	676	1118	663	712	570	384	612	435	276
ENSMUSG00000033964	392	414	360	363	346	419	372	261	277	112
ENSMUSG00000090031	93	96	278	76	195	48	61	72	47	24
ENSMUSG00000046330	17764	13716	18904	13097	13542	9191	8525	6489	11885	9593
ENSMUSG00000039323	1554	2475	71	815	127	31	48	21	51	43
ENSMUSG00000026185	18171	43909	13419	13707	14153	8294	8079	7408	6714	5593
ENSMUSG00000026556	117	150	122	147	96	87	76	136	68	120
ENSMUSG00000026368	142	196	151	430	224	869	191	264	201	309
ENSMUSG00000003458	2363	1650	2624	1454	1736	1102	1278	821	893	834
ENSMUSG00000089991	56	45	34	28	27	30	11	41	52	88
ENSMUSG00000026553	9849	5403	8889	5926	7215	4055	5085	4557	4172	2966
ENSMUSG00000003464	1908	1423	2042	1328	1549	1263	1118	780	1061	706
ENSMUSG00000055322	22255	19139	40392	17600	20244	12721	20277	12957	12828	8146
ENSMUSG00000026365	20140	16079	8171	15983	3065	20103	18042	26687	22936	30596
ENSMUSG00000026554	3664	3463	5108	3545	4150	2325	2360	1922	2577	1928
ENSMUSG00000013698	2584	2339	2320	1615	1623	1130	1461	1019	1344	1135
ENSMUSG00000061815	566	493	569	309	282	269	432	483	246	292
ENSMUSG00000052726	46	16	55	87	21	40	64	101	29	59
ENSMUSG00000101795	16	19	20	11	8	8	2	3	9	10
ENSMUSG00000026361	369	515	487	407	340	289	387	351	276	220
ENSMUSG00000006304	3869	2796	3825	2891	3196	2415	2128	1799	1861	1527
ENSMUSG00000038034	559	359	718	485	529	254	228	231	293	255
ENSMUSG00000006299	5355	3012	5454	4351	4804	2393	2824	2049	3640	2023
ENSMUSG00000018196	1295	982	1116	917	930	777	821	696	676	502
ENSMUSG00000018199	919	742	731	813	507	552	729	708	592	582
ENSMUSG00000007097	1569	1119	711	1358	962	791	1384	1260	828	1152
ENSMUSG00000044708	594	426	1568	743	890	421	747	466	537	425
ENSMUSG00000050229	284	227	710	307	334	205	254	159	142	36
ENSMUSG00000026548	441	370	415	454	378	248	255	224	490	402
ENSMUSG00000026179	4370	2013	3834	2428	3164	1584	2308	1216	2148	1395
ENSMUSG00000103013	84	63	66	55	40	38	84	9	30	63
ENSMUSG00000018189	640	681	984	536	577	399	435	266	437	330
ENSMUSG00000026360	1021	1018	1075	930	859	1054	823	544	268	251
ENSMUSG00000006301	1193	825	1339	771	894	345	573	443	451	499
ENSMUSG00000037995	262	121	294	192	434	102	112	154	157	99
ENSMUSG00000026547	4779	2424	6314	3358	4250	2325	2427	1773	3043	1727
ENSMUSG00000026357	6	2	3	17	5	12	5	16	4	22
ENSMUSG00000026177	207	172	293	171	186	59	96	91	76	29
ENSMUSG00000026176	5245	3814	5113	3307	4032	2638	2736	1795	2749	2265
ENSMUSG00000053318	26	42	52	44	48	11	15	8	19	27
ENSMUSG00000026544	1437	1095	1091	1066	1136	609	1102	948	957	741
ENSMUSG00000026175	3679	1693	3001	2749	3813	2553	2639	1615	2116	1032
ENSMUSG00000056220	284	332	313	288	231	85	223	198	33	42
ENSMUSG00000033364	477	315	553	420	452	282	321	218	247	155
ENSMUSG00000005338	36	42	25	40	22	25	9	47	26	23
ENSMUSG00000026174	331	361	607	270	428	158	271	193	239	179
ENSMUSG00000037860	99	49	84	81	85	35	45	5	51	27
ENSMUSG00000037849	48	79	137	115	125	92	30	30	20	22
ENSMUSG00000073491	223	143	613	442	415	69	130	37	64	28
ENSMUSG00000043263	133	167	261	102	141	168	48	60	41	10
ENSMUSG00000066677	70	44	171	150	79	58	58	68	57	50
ENSMUSG00000073490	227	321	396	235	292	147	198	76	143	43
ENSMUSG00000073489	51	108	271	133	199	98	42	75	92	27
ENSMUSG00000090222	193	109	143	158	154	55	49	53	49	59
ENSMUSG00000090272	1459	878	1399	1167	1363	585	458	494	481	311
ENSMUSG00000006010	1596	1266	1722	1018	1353	772	1082	575	633	355
ENSMUSG00000026536	60	68	107	92	131	26	77	13	25	7
ENSMUSG00000026173	51	32	53	44	60	129	53	64	57	73
ENSMUSG00000039997	1158	1259	1137	1634	1290	624	1130	1132	930	489
ENSMUSG00000026135	295	135	404	129	190	81	112	78	48	43
ENSMUSG00000006005	971	1102	1666	725	955	666	517	491	452	321
ENSMUSG00000026172	530	359	530	317	594	264	336	320	464	209
ENSMUSG00000050069	364	1292	175	193	85	83	100	91	138	46
ENSMUSG00000026171	2050	1266	1762	1172	1535	1078	1215	750	875	895
ENSMUSG00000026526	5647	3757	6027	3931	5526	4045	3622	2431	3492	1983
ENSMUSG00000039783	1521	1165	2335	1702	1827	1623	853	926	1708	933
ENSMUSG00000026525	80	45	75	43	34	38	45	37	14	16
ENSMUSG00000033276	172	121	208	136	182	119	114	143	52	107
ENSMUSG00000078185	109	119	141	226	126	111	87	92	65	23
ENSMUSG00000066842	92	30	43	29	18	17	23	54	29	92
ENSMUSG00000033257	853	554	1191	655	923	555	591	329	324	284
ENSMUSG00000026170	855	681	1560	921	1028	717	921	606	522	262
ENSMUSG00000006542	317	428	196	337	179	1168	1379	402	217	195
ENSMUSG00000026167	60	101	24	39	45	3	31	10	23	11
ENSMUSG00000026197	969	609	888	530	653	284	381	378	435	308
ENSMUSG00000033124	184	40	291	51	156	38	106	19	48	9
ENSMUSG00000026199	2352	1281	1998	1561	2265	1309	1484	910	1516	1019
ENSMUSG00000026200	2184	1262	1975	1603	2074	1488	1468	1404	1725	1367
ENSMUSG00000026201	1741	1246	1682	1224	1372	972	1056	794	1054	713
ENSMUSG00000026202	4457	1999	3388	2569	3148	2197	2115	1292	2632	1875
ENSMUSG00000026203	1799	1353	1669	1274	1620	1257	1290	648	1009	921
ENSMUSG00000026204	45	45	26	43	28	58	77	68	12	26
ENSMUSG00000026209	736	446	926	477	483	405	342	314	444	226
ENSMUSG00000026208	2429	1564	1933	1727	1740	1075	2455	1165	1490	1414
ENSMUSG00000026207	1106	466	987	967	1241	453	678	572	636	412
ENSMUSG00000026385	9402	4640	10290	6479	8871	4782	3477	2571	4923	3324
ENSMUSG00000026388	87	104	120	82	109	104	96	69	65	16
ENSMUSG00000026389	1679	654	1159	601	865	333	812	264	298	219
ENSMUSG00000038147	16	9	51	60	42	57	16	49	51	4
ENSMUSG00000052423	131	134	376	130	201	87	112	105	76	38
ENSMUSG00000062729	1873	769	1503	1485	1584	610	679	589	786	423
ENSMUSG00000062963	2550	1754	2509	1648	2104	1150	1273	720	1494	979
ENSMUSG00000079137	5	3	2	6	12	5	7	2	3	13
ENSMUSG00000103983	105	37	135	71	64	21	36	30	31	7
ENSMUSG00000013973	94	77	208	65	83	24	33	87	26	23
ENSMUSG00000013997	2250	1353	2579	1692	1919	1569	1303	1012	1406	845
ENSMUSG00000006412	2908	1910	2480	1870	2514	1595	1901	1181	1454	845
ENSMUSG00000045259	46	62	104	48	43	29	26	67	30	43
ENSMUSG00000006411	82	30	136	62	55	30	6	29	30	45
ENSMUSG00000048865	149	99	197	124	165	245	116	70	76	67
ENSMUSG00000026641	1873	1418	1688	1708	1658	1083	1341	592	1398	1129
ENSMUSG00000103711	312	401	466	367	521	223	202	203	536	333
ENSMUSG00000038235	2889	2178	3522	2052	2734	1576	1726	941	1215	798
ENSMUSG00000053483	1441	827	1385	883	1127	598	843	538	569	351
ENSMUSG00000038576	358	343	404	288	295	128	136	172	80	67
ENSMUSG00000030768	278	149	186	160	190	51	34	66	59	58
ENSMUSG00000046836	1091	786	1127	684	689	655	649	497	436	316
ENSMUSG00000042901	978	739	1046	742	668	449	570	450	508	239
ENSMUSG00000056050	1081	771	1696	858	1095	742	563	636	588	490
ENSMUSG00000090071	30	4	6	19	2	18	6	14	8	6
ENSMUSG00000047021	123	141	144	30	62	25	53	84	19	18
ENSMUSG00000006538	1204	688	1486	470	619	648	712	165	402	296
ENSMUSG00000026162	196	131	229	98	191	138	134	45	131	101
ENSMUSG00000026205	208	168	464	189	165	77	103	48	82	46
ENSMUSG00000033159	2181	1653	2951	1696	1994	899	1079	943	1092	671
ENSMUSG00000049339	1187	1020	1838	975	954	684	683	417	708	416
ENSMUSG00000072258	580	266	334	303	387	244	284	161	319	191
ENSMUSG00000026637	568	369	586	294	444	223	313	210	228	91
ENSMUSG00000103653	743	451	566	462	564	136	329	223	546	307
ENSMUSG00000032997	663	528	760	484	397	321	323	365	421	363
ENSMUSG00000026211	324	178	263	263	206	184	178	215	146	81
ENSMUSG00000051703	89	54	99	47	59	24	17	7	27	14
ENSMUSG00000032968	106	43	88	82	112	68	65	19	38	19
ENSMUSG00000026213	1113	537	835	784	891	342	682	431	361	281
ENSMUSG00000006576	2740	1519	1619	2463	2762	2234	2202	1934	1721	1619
ENSMUSG00000041670	19	30	2	31	27	18	48	18	9	20
ENSMUSG00000025993	735	742	918	738	874	890	443	365	1045	584
ENSMUSG00000060985	333	88	226	434	416	186	164	137	93	44
ENSMUSG00000026602	1601	739	2615	2226	1853	636	764	708	746	512
ENSMUSG00000078193	4062	3387	2420	3232	3171	2833	3038	2099	3153	2396
ENSMUSG00000026600	616	334	611	308	348	131	211	211	181	66
ENSMUSG00000025995	664	565	583	465	577	377	492	304	303	219
ENSMUSG00000084817	92	34	120	79	48	150	112	177	31	36
ENSMUSG00000070645	1943	1219	5683	1653	6671	1415	640	805	820	1267
ENSMUSG00000070644	359	311	401	201	153	251	400	206	239	103
ENSMUSG00000070643	1741	800	1710	847	1162	488	954	442	552	439
ENSMUSG00000099342	1	1	1	2	5	4	2	3	2	2
ENSMUSG00000026229	2111	2024	1698	1793	1594	1210	1362	1389	1612	1120
ENSMUSG00000062590	414	420	422	350	299	177	212	146	239	135
ENSMUSG00000079445	606	525	374	333	378	124	327	63	146	108
ENSMUSG00000048814	46	21	4	4	9	26	4	24	37	16
ENSMUSG00000016181	555	308	436	449	443	239	419	226	267	154
ENSMUSG00000026638	650	543	578	328	232	279	291	155	218	63
ENSMUSG00000079144	45	51	76	65	58	32	78	34	56	56
ENSMUSG00000037318	37	44	51	59	17	112	22	6	27	7
ENSMUSG00000100954	236	159	152	233	258	134	203	123	265	170
ENSMUSG00000023150	13599	7752	15383	9674	11878	8124	7619	7591	6102	3848
ENSMUSG00000052748	626	659	454	468	415	567	648	571	470	351
ENSMUSG00000053286	1738	1230	1436	1184	1036	817	1212	852	920	656
ENSMUSG00000103928	155	114	141	90	102	149	163	229	152	260
ENSMUSG00000026484	242	327	463	539	232	399	425	306	235	79
ENSMUSG00000042474	41	15	60	37	42	152	4	48	6	6
ENSMUSG00000084799	100	116	139	55	93	47	131	64	46	24
ENSMUSG00000101599	760	762	736	807	564	617	1017	991	645	476
ENSMUSG00000025968	2995	2177	2826	2388	2489	2050	1795	1702	1269	1098
ENSMUSG00000025967	4128	3397	4262	2473	2395	3141	1999	1641	2190	1935
ENSMUSG00000040865	467	241	794	264	481	189	297	261	180	104
ENSMUSG00000041642	85	71	127	96	70	100	59	39	59	35
ENSMUSG00000087230	52	45	49	32	41	16	28	38	48	42
ENSMUSG00000041605	449	171	420	311	485	192	144	125	367	271
ENSMUSG00000016252	28623	16453	18491	21324	22939	11606	14043	8768	17785	12084
ENSMUSG00000027304	1355	1640	1534	1416	1089	958	1199	1093	1109	1077
ENSMUSG00000016257	1490	934	1038	1062	988	1014	1065	755	671	593
ENSMUSG00000014873	757	591	1078	721	904	618	437	513	501	239
ENSMUSG00000027460	126	72	111	65	49	61	53	92	23	81
ENSMUSG00000027524	465	411	687	218	265	164	425	142	96	187
ENSMUSG00000014867	5057	2982	4451	3057	4096	1601	2369	1622	2798	1839
ENSMUSG00000027459	374	378	364	380	315	236	224	122	174	138
ENSMUSG00000050530	1058	690	1239	614	763	388	506	298	354	409
ENSMUSG00000090093	35	23	47	11	22	4	18	14	12	5
ENSMUSG00000049897	36	76	71	16	49	75	25	33	85	49
ENSMUSG00000027463	895	388	664	342	453	222	403	191	278	216
ENSMUSG00000032802	1538	1019	1590	1259	1553	1137	958	765	1365	1058
ENSMUSG00000084323	9	5	6	4	12	18	10	4	1	2
ENSMUSG00000068079	124	79	103	119	143	86	138	29	102	53
ENSMUSG00000081087	19	14	27	26	24	24	16	8	12	7
ENSMUSG00000052406	857	698	882	585	680	427	503	471	489	317
ENSMUSG00000026643	580	477	761	385	500	290	288	436	325	210
ENSMUSG00000049950	191	81	170	186	137	134	122	122	73	11
ENSMUSG00000074698	2484	1393	2514	1422	1925	1221	1338	847	1320	776
ENSMUSG00000027465	2206	1833	2331	1408	1764	1082	1315	725	1577	1173
ENSMUSG00000015488	1724	1428	1722	1487	1193	916	842	706	1418	971
ENSMUSG00000027297	137	91	112	45	69	14	104	27	48	15
ENSMUSG00000027466	2569	1604	2369	1871	2196	1304	1416	1121	1222	751
ENSMUSG00000078878	54	87	66	95	95	42	68	57	38	34
ENSMUSG00000032715	78	66	126	103	87	14	77	31	35	4
ENSMUSG00000078877	22	77	78	30	26	19	28	40	42	23
ENSMUSG00000036067	41	64	67	24	39	7	4	25	4	36
ENSMUSG00000051817	495	273	738	259	348	170	236	113	230	299
ENSMUSG00000074682	309	240	453	198	317	157	203	53	92	84
ENSMUSG00000032680	155	124	119	52	113	70	56	103	55	22
ENSMUSG00000088139	76	48	55	16	37	10	9	25	19	5
ENSMUSG00000078870	58	77	102	36	53	69	35	33	39	31
ENSMUSG00000026896	369	215	463	261	355	143	244	158	123	34
ENSMUSG00000078867	10	53	24	70	27	41	7	14	6	15
ENSMUSG00000078866	114	90	355	110	188	70	57	23	55	32
ENSMUSG00000044249	1997	1087	1609	980	1383	359	775	389	863	364
ENSMUSG00000094786	63	131	48	18	61	35	19	62	25	60
ENSMUSG00000084935	78	29	35	40	64	27	32	32	78	13
ENSMUSG00000036040	2206	1681	1462	1586	1745	2731	3906	1657	2208	1814
ENSMUSG00000078864	42	50	38	40	19	8	44	48	1	4
ENSMUSG00000009216	50	4	12	4	1	7	13	33	31	9
ENSMUSG00000026893	328	310	412	300	413	285	253	348	173	146
ENSMUSG00000095362	65	86	105	51	37	97	37	21	59	92
ENSMUSG00000074521	27	59	41	36	33	26	43	4	39	53
ENSMUSG00000000359	923	747	1011	582	590	358	610	324	563	422
ENSMUSG00000078862	112	115	129	70	43	68	55	73	64	64
ENSMUSG00000074519	80	153	165	88	108	62	36	60	87	51
ENSMUSG00000026648	149	63	238	101	222	74	117	64	55	64
ENSMUSG00000059742	96	54	212	101	147	70	101	59	85	35
ENSMUSG00000078861	134	251	149	165	111	189	225	161	81	44
ENSMUSG00000075324	154	145	192	201	187	121	167	131	127	87
ENSMUSG00000082127	55	77	80	33	40	22	29	13	21	20
ENSMUSG00000026646	48	21	60	24	48	15	37	32	45	19
ENSMUSG00000009614	5075	3517	7329	4856	6717	2639	2714	1883	4138	2409
ENSMUSG00000109865	562	316	582	382	412	464	343	259	284	125
ENSMUSG00000026888	1447	830	1004	1127	955	753	707	734	730	581
ENSMUSG00000051396	54	36	47	40	28	30	57	30	21	5
ENSMUSG00000039496	34	52	64	51	19	34	18	33	16	37
ENSMUSG00000026655	2704	2443	2410	2987	2946	2433	2731	2107	1382	991
ENSMUSG00000009621	1351	1297	1409	1022	1373	742	842	629	824	609
ENSMUSG00000109946	305	259	374	262	305	178	171	137	150	118
ENSMUSG00000034032	814	342	663	479	666	299	432	256	339	262
ENSMUSG00000019188	5667	4279	5843	4946	6265	3110	4047	2418	4797	3042
ENSMUSG00000042814	285	192	357	201	318	171	194	176	173	185
ENSMUSG00000042745	3256	1615	3975	1627	2446	1730	2181	1201	1402	776
ENSMUSG00000009876	338	130	252	141	126	109	191	116	144	42
ENSMUSG00000007659	4232	3454	4584	2898	3326	2454	3842	1820	1980	1545
ENSMUSG00000027298	230	197	214	242	210	94	112	168	106	85
ENSMUSG00000034903	2722	2606	3042	2098	2008	1628	1544	1456	1196	595
ENSMUSG00000049999	62	16	58	71	21	14	38	35	24	30
ENSMUSG00000070476	177	110	142	144	115	99	134	55	99	99
ENSMUSG00000086881	74	93	108	126	113	88	84	57	89	41
ENSMUSG00000026918	1824	1713	2164	1784	1649	1233	1722	1317	1270	922
ENSMUSG00000074676	120	69	115	83	78	30	63	44	85	86
ENSMUSG00000000305	96	53	82	73	62	17	24	47	40	23
ENSMUSG00000061171	6	13	23	29	11	1	23	13	12	4
ENSMUSG00000042662	622	468	648	357	517	382	609	344	331	158
ENSMUSG00000026917	1662	1067	1741	1136	1154	696	889	580	706	363
ENSMUSG00000039117	1147	763	1326	689	1012	593	437	416	380	228
ENSMUSG00000085704	78	135	107	103	98	62	36	72	22	12
ENSMUSG00000025314	975	971	1635	716	902	525	651	408	399	273
ENSMUSG00000039108	2104	1489	2051	1367	1557	1121	1353	620	1219	795
ENSMUSG00000027566	5192	3318	4509	3244	3697	2418	2597	1556	2780	1833
ENSMUSG00000015846	1497	1256	2174	1325	1493	983	1051	749	1199	928
ENSMUSG00000039086	351	264	324	208	254	196	148	223	175	158
ENSMUSG00000039069	1174	770	1033	1153	1146	689	1005	708	727	768
ENSMUSG00000074673	67	28	39	16	26	21	74	27	35	32
ENSMUSG00000026657	644	502	616	335	433	241	473	387	295	152
ENSMUSG00000051329	203	143	394	225	206	164	176	181	115	18
ENSMUSG00000027472	2267	1666	2189	1529	1863	906	1400	969	1358	807
ENSMUSG00000075318	40	9	25	29	6	25	41	71	11	24
ENSMUSG00000033943	1104	874	1234	748	723	641	880	708	522	321
ENSMUSG00000026837	1008	548	635	592	456	476	658	577	816	970
ENSMUSG00000027474	2016	828	1411	949	1222	245	876	564	437	262
ENSMUSG00000039050	1372	1182	1486	1093	1152	579	743	576	604	493
ENSMUSG00000039449	741	577	753	565	621	547	440	429	258	179
ENSMUSG00000039041	2434	1629	2524	1541	1948	1226	1429	1007	1551	1054
ENSMUSG00000008200	2046	730	2556	1130	1846	533	704	677	475	249
ENSMUSG00000080873	53	28	18	17	23	21	14	30	15	12
ENSMUSG00000044647	31	18	37	33	45	23	17	32	36	64
ENSMUSG00000048186	148	205	194	183	95	148	105	76	88	69
ENSMUSG00000026994	338	348	373	237	406	317	225	134	174	143
ENSMUSG00000033902	766	340	727	344	568	234	338	232	196	154
ENSMUSG00000015647	9835	5674	10087	6686	8149	3649	5768	4155	4425	3426
ENSMUSG00000026662	1051	767	1010	843	903	670	628	418	753	599
ENSMUSG00000003283	126	129	205	176	104	129	49	7	48	78
ENSMUSG00000039001	9325	6529	9951	7085	6613	4263	4778	3182	6049	4342
ENSMUSG00000026664	5494	4492	6279	5317	4635	4173	3534	3250	3030	1729
ENSMUSG00000086670	58	32	32	31	39	17	38	47	7	11
ENSMUSG00000069188	58	37	90	52	55	14	27	20	16	18
ENSMUSG00000026833	1031	853	1309	701	743	528	625	389	349	470
ENSMUSG00000038990	1062	731	995	510	688	390	501	411	415	152
ENSMUSG00000035829	240	216	325	178	198	101	145	112	67	51
ENSMUSG00000015627	95	40	92	77	160	20	86	84	77	62
ENSMUSG00000035772	785	527	929	554	767	443	504	384	516	311
ENSMUSG00000082895	61	15	27	21	29	25	47	33	39	17
ENSMUSG00000068040	1294	916	1287	923	1211	516	624	395	684	339
ENSMUSG00000034848	417	258	346	278	347	189	106	107	161	91
ENSMUSG00000074671	16	23	33	41	22	24	34	21	47	13
ENSMUSG00000051413	237	112	305	167	165	147	93	79	52	74
ENSMUSG00000038963	1568	3328	1765	835	916	315	501	261	289	96
ENSMUSG00000027293	3133	2657	3007	1592	1634	776	1138	563	892	722
ENSMUSG00000046020	593	426	650	450	412	277	266	197	245	199
ENSMUSG00000026669	73	26	59	59	60	67	33	80	43	32
ENSMUSG00000027475	390	273	353	277	211	299	185	209	140	188
ENSMUSG00000073236	300	133	328	202	308	126	135	164	155	104
ENSMUSG00000027569	497	329	785	399	511	183	207	261	150	63
ENSMUSG00000042548	1102	656	1204	787	934	431	638	426	519	401
ENSMUSG00000049401	1152	935	1391	1011	1024	888	772	352	875	500
ENSMUSG00000026672	971	861	1017	703	804	571	626	506	421	414
ENSMUSG00000026676	77	155	50	79	39	43	40	30	20	79
ENSMUSG00000061411	353	264	775	282	360	342	187	123	241	57
ENSMUSG00000039145	167	163	154	117	99	74	62	43	136	38
ENSMUSG00000056941	882	658	968	680	811	387	427	252	423	329
ENSMUSG00000027570	47	17	35	30	53	9	36	9	19	2
ENSMUSG00000039128	1805	1332	1749	1445	1451	1086	1133	908	1060	614
ENSMUSG00000025817	563	563	697	457	537	344	292	311	243	157
ENSMUSG00000026821	962	539	1068	550	725	388	750	323	321	244
ENSMUSG00000025816	557	494	396	469	419	365	466	394	459	336
ENSMUSG00000027282	3790	1930	3378	2584	3008	2137	2218	1462	1939	1051
ENSMUSG00000025815	130	193	608	394	243	143	258	422	140	134
ENSMUSG00000043241	999	1104	1066	899	696	587	669	1259	602	589
ENSMUSG00000026816	606	351	665	377	396	185	317	280	263	144
ENSMUSG00000045319	653	943	740	188	253	102	255	91	50	45
ENSMUSG00000039063	1069	633	871	628	750	518	382	460	392	243
ENSMUSG00000038914	852	699	1346	959	811	570	639	417	367	228
ENSMUSG00000027573	1011	583	986	822	728	516	673	343	550	360
ENSMUSG00000023393	169	182	90	122	104	166	149	132	165	138
ENSMUSG00000039046	762	596	717	447	392	387	455	224	336	315
ENSMUSG00000027291	1057	699	1052	935	1024	481	619	578	447	352
ENSMUSG00000038848	1342	1084	1298	847	934	908	831	542	765	430
ENSMUSG00000034810	250	195	368	299	171	198	266	325	242	205
ENSMUSG00000026812	1317	800	1416	1004	1062	981	917	798	801	601
ENSMUSG00000033808	964	501	1259	677	849	411	458	363	291	246
ENSMUSG00000035666	380	320	503	299	335	239	245	216	205	179
ENSMUSG00000026806	205	160	245	134	209	153	62	131	75	67
ENSMUSG00000083773	446	261	431	315	598	235	268	163	281	163
ENSMUSG00000062646	1228	970	1457	869	1050	930	830	685	523	314
ENSMUSG00000026803	450	358	509	327	381	212	216	237	191	143
ENSMUSG00000027030	1844	1526	1703	1116	1073	566	1213	777	648	593
ENSMUSG00000075312	47	61	59	17	23	59	41	20	27	56
ENSMUSG00000043535	396	410	790	465	402	445	385	365	278	101
ENSMUSG00000086495	63	42	68	24	40	25	20	66	23	9
ENSMUSG00000027575	1992	1013	1595	1198	1395	844	1154	866	1170	704
ENSMUSG00000070461	81	97	116	45	114	17	56	62	40	55
ENSMUSG00000027035	1613	555	968	919	1176	534	923	403	554	428
ENSMUSG00000103546	63	36	10	50	20	31	40	40	68	5
ENSMUSG00000034738	318	240	307	211	245	151	234	208	184	73
ENSMUSG00000035513	412	182	427	411	564	217	322	141	138	63
ENSMUSG00000079499	146	22	79	36	76	74	72	10	104	46
ENSMUSG00000002102	5937	3974	5859	3252	4074	2185	2935	1581	3157	2036
ENSMUSG00000026799	334	228	307	262	379	134	178	138	191	126
ENSMUSG00000016356	176	154	163	126	124	62	156	116	80	115
ENSMUSG00000005233	251	189	346	261	349	317	192	137	324	234
ENSMUSG00000027577	431	267	325	512	1128	522	427	458	489	313
ENSMUSG00000027478	146	85	223	65	158	57	71	8	49	36
ENSMUSG00000002105	2248	1191	2233	1364	1725	654	955	718	858	452
ENSMUSG00000027479	2675	1722	2296	1467	1655	1337	1382	874	1238	868
ENSMUSG00000002111	482	219	683	445	481	242	288	172	209	164
ENSMUSG00000083097	61	68	88	84	58	76	62	51	50	50
ENSMUSG00000002107	860	947	817	1217	481	828	877	670	450	477
ENSMUSG00000015619	2347	3187	1544	2463	1729	1968	2586	2224	1520	1338
ENSMUSG00000079602	34	39	40	31	24	8	13	8	6	10
ENSMUSG00000075534	82	46	81	30	44	17	7	50	47	50
ENSMUSG00000025782	1015	982	684	750	515	790	732	748	596	794
ENSMUSG00000027070	23427	11359	18400	16625	17547	23545	11966	10596	14926	17937
ENSMUSG00000025781	13204	9773	16645	10348	12874	7162	6875	5615	8791	5318
ENSMUSG00000037262	471	356	564	367	584	354	356	251	304	74
ENSMUSG00000063145	71	50	118	32	91	55	49	85	30	3
ENSMUSG00000037254	129	43	43	82	76	65	47	69	46	64
ENSMUSG00000039844	1832	1291	1683	1009	1345	1137	1121	411	850	807
ENSMUSG00000025780	2147	1827	1070	1749	647	2057	1769	2744	3093	4230
ENSMUSG00000027086	1148	730	1085	729	898	537	753	625	584	204
ENSMUSG00000079497	49	156	94	37	93	45	29	20	18	8
ENSMUSG00000027487	446	110	441	183	230	174	119	125	90	63
ENSMUSG00000027488	2171	1811	2360	1713	2054	1612	2043	1055	1518	1020
ENSMUSG00000039826	328	274	479	276	328	264	310	239	310	202
ENSMUSG00000042133	1167	998	1271	942	909	743	742	582	541	331
ENSMUSG00000026798	666	576	628	468	563	362	384	347	311	258
ENSMUSG00000070883	131	59	112	68	150	130	119	74	51	41
ENSMUSG00000059316	820	627	1161	620	663	404	507	273	512	457
ENSMUSG00000027088	819	723	627	536	488	466	561	450	406	294
ENSMUSG00000069020	607	476	612	427	424	489	355	351	329	366
ENSMUSG00000038533	608	372	542	284	320	275	249	148	227	104
ENSMUSG00000042155	177	92	141	100	79	43	49	15	44	81
ENSMUSG00000039787	39	20	59	39	36	31	22	19	14	24
ENSMUSG00000068882	1410	1322	1752	1031	1270	931	671	519	644	425
ENSMUSG00000026778	817	405	653	301	467	378	353	248	277	314
ENSMUSG00000051730	150	188	272	193	177	118	143	131	136	95
ENSMUSG00000089902	56	20	11	7	25	29	76	7	32	25
ENSMUSG00000085735	27	78	7	59	22	38	67	71	35	22
ENSMUSG00000027490	119	73	87	77	143	103	70	38	59	28
ENSMUSG00000000876	4495	3038	6184	3119	3227	2126	2630	1671	2693	1717
ENSMUSG00000059842	372	109	229	203	186	95	103	119	131	67
ENSMUSG00000027288	3019	2629	3561	2544	2712	1831	2210	1434	2148	1134
ENSMUSG00000038467	3364	2379	3104	1739	2140	1697	1691	1031	1521	1344
ENSMUSG00000044308	1384	958	1822	1183	1022	721	807	718	527	278
ENSMUSG00000027287	628	573	568	822	469	947	709	431	470	326
ENSMUSG00000027286	521	388	428	259	370	286	232	123	156	79
ENSMUSG00000047965	57	64	45	29	44	27	16	52	9	42
ENSMUSG00000075304	455	216	549	413	664	234	274	229	442	246
ENSMUSG00000027285	267	262	331	262	262	193	134	140	139	128
ENSMUSG00000075302	369	165	207	153	219	111	222	101	119	49
ENSMUSG00000033705	851	431	912	209	569	141	327	209	189	178
ENSMUSG00000027597	5826	4112	7963	3990	4693	3169	3059	2737	3803	2155
ENSMUSG00000109877	38	29	45	39	26	14	45	39	39	38
ENSMUSG00000070880	79	25	107	56	51	57	135	96	23	28
ENSMUSG00000027284	805	689	946	654	695	300	550	364	375	159
ENSMUSG00000027598	1099	1170	1447	965	883	944	824	695	672	447
ENSMUSG00000047459	7581	5569	6163	5041	5988	3474	4520	3000	4276	2990
ENSMUSG00000027602	2307	1846	2700	1907	1890	1153	1189	888	1451	1242
ENSMUSG00000038383	767	711	876	515	774	310	377	326	413	325
ENSMUSG00000038375	4420	3624	3906	2718	3498	3562	2950	1765	2782	1850
ENSMUSG00000014959	2828	1870	2359	1836	2410	1332	1400	902	1522	1187
ENSMUSG00000090100	196	215	286	217	206	131	210	132	129	48
ENSMUSG00000041997	883	661	1006	596	663	608	332	352	481	314
ENSMUSG00000038369	869	676	1140	599	759	457	580	587	438	179
ENSMUSG00000027272	518	485	846	391	435	202	417	279	181	175
ENSMUSG00000026773	391	802	644	356	355	273	612	336	153	113
ENSMUSG00000054484	853	638	937	483	703	336	447	392	438	199
ENSMUSG00000041975	341	271	525	284	355	170	287	123	163	151
ENSMUSG00000037197	1019	982	1155	661	821	634	760	396	506	398
ENSMUSG00000027605	2801	1271	2260	1544	2298	1035	844	1119	1308	932
ENSMUSG00000027610	13911	7192	7613	6945	9593	3505	6852	4124	6085	3440
ENSMUSG00000087616	181	71	34	77	80	17	46	47	88	19
ENSMUSG00000023572	1154	761	1275	780	928	391	598	372	413	298
ENSMUSG00000041966	277	191	382	237	244	223	235	141	201	78
ENSMUSG00000027015	28	21	19	15	23	16	15	8	38	46
ENSMUSG00000026790	666	491	1109	643	748	343	385	380	317	285
ENSMUSG00000019715	839	582	999	552	642	517	490	521	409	434
ENSMUSG00000074890	317	311	471	268	341	173	204	163	205	158
ENSMUSG00000016346	36	8	2	39	32	35	14	72	31	91
ENSMUSG00000023206	621	339	832	362	630	271	318	290	294	83
ENSMUSG00000038324	2979	2032	3298	2016	2565	1548	1837	1198	1885	1138
ENSMUSG00000016349	25	45	10	36	44	33	113	83	42	84
ENSMUSG00000038312	1923	992	1460	1300	1654	637	1102	739	953	438
ENSMUSG00000027611	134	52	144	93	83	89	121	50	28	69
ENSMUSG00000074649	249	274	321	66	129	181	170	84	115	180
ENSMUSG00000016344	3393	2861	3083	2736	3252	2425	2757	1436	2737	1690
ENSMUSG00000058594	1328	685	1628	990	1072	806	656	430	609	343
ENSMUSG00000027613	717	498	1015	468	532	312	421	212	510	386
ENSMUSG00000027579	29	15	61	24	41	9	46	3	16	13
ENSMUSG00000027259	299	176	343	177	209	210	165	144	183	170
ENSMUSG00000050619	647	802	1027	474	610	475	510	310	236	191
ENSMUSG00000047909	954	535	1504	814	1198	399	413	539	452	295
ENSMUSG00000027580	1610	757	2023	1004	1378	594	1208	529	337	166
ENSMUSG00000026768	1064	744	415	901	650	462	632	798	670	818
ENSMUSG00000086843	21	12	11	10	12	6	19	6	25	8
ENSMUSG00000038705	816	550	982	493	798	331	439	437	270	225
ENSMUSG00000027581	44	18	13	1	13	29	58	27	22	10
ENSMUSG00000027263	338	222	281	217	271	167	259	110	208	149
ENSMUSG00000026767	466	489	630	877	343	717	615	567	316	185
ENSMUSG00000104449	18	34	13	39	10	66	70	51	23	33
ENSMUSG00000026730	10825	4589	4819	7338	8570	6809	6570	3681	5213	2170
ENSMUSG00000104459	139	78	61	170	73	97	85	36	65	7
ENSMUSG00000043909	1149	490	1034	824	847	277	450	360	314	305
ENSMUSG00000026727	1808	1548	1432	1466	1330	1080	1336	1321	915	843
ENSMUSG00000027254	206	112	112	167	170	144	181	217	83	99
ENSMUSG00000027012	2945	2790	3108	2316	2357	1898	2477	1892	1772	1575
ENSMUSG00000026726	6435	3040	5664	4527	6076	4982	2421	2626	3481	2796
ENSMUSG00000026723	290	225	239	219	228	120	110	173	119	117
ENSMUSG00000027010	2177	1760	2074	1467	1605	882	1334	1068	1161	804
ENSMUSG00000027018	479	304	528	267	284	267	237	164	215	114
ENSMUSG00000026728	8930	3544	5095	5757	4306	2221	3015	2723	1872	1906
ENSMUSG00000003418	365	256	382	333	255	212	298	140	70	48
ENSMUSG00000041921	3255	2786	2230	2908	2794	2441	2824	2666	2532	1712
ENSMUSG00000063275	287	159	309	202	258	252	221	126	269	223
ENSMUSG00000026718	539	303	623	431	477	384	386	316	271	185
ENSMUSG00000026712	187	131	266	263	216	146	103	85	76	120
ENSMUSG00000027111	1950	822	2170	1699	2515	1720	1154	833	945	762
ENSMUSG00000006494	1040	1120	1668	999	1171	647	817	1013	491	551
ENSMUSG00000033526	1675	935	1927	1145	1268	492	628	632	479	322
ENSMUSG00000057914	107	104	109	58	123	63	50	42	55	32
ENSMUSG00000070271	5	13	18	7	21	9	3	10	8	6
ENSMUSG00000000308	1455	1088	1805	1366	1442	923	918	811	1030	864
ENSMUSG00000033486	114	72	105	94	144	81	56	67	109	42
ENSMUSG00000082651	45	65	15	42	30	32	41	72	39	72
ENSMUSG00000038685	707	455	532	566	514	482	515	354	559	368
ENSMUSG00000040687	814	545	795	385	569	229	467	245	371	231
ENSMUSG00000026707	70	46	102	102	67	63	53	95	61	53
ENSMUSG00000027248	9722	6871	8694	6191	8306	5778	5126	3603	5715	3626
ENSMUSG00000017418	304	232	333	265	177	192	156	180	88	27
ENSMUSG00000075520	7	45	64	106	43	65	16	94	21	19
ENSMUSG00000074884	4263	2408	3216	2952	4349	1951	2132	1631	1973	1271
ENSMUSG00000038671	1314	853	1373	858	1095	593	575	417	625	318
ENSMUSG00000027245	78	55	81	32	51	25	45	30	10	4
ENSMUSG00000048222	1176	1224	1096	937	819	589	765	329	626	344
ENSMUSG00000081967	17	14	14	14	32	11	17	9	42	40
ENSMUSG00000002108	2179	1061	1602	1484	1396	960	1300	720	1211	862
ENSMUSG00000068479	620	589	787	518	466	247	308	190	235	170
ENSMUSG00000026748	2269	2167	3653	1754	1890	1205	1306	1168	1129	1005
ENSMUSG00000027582	284	190	514	132	312	164	144	148	213	150
ENSMUSG00000049044	2296	1611	997	1412	1080	1482	2194	1643	1639	2207
ENSMUSG00000085439	6	2	17	11	8	2	23	14	11	14
ENSMUSG00000085028	974	455	667	686	674	388	449	542	319	209
ENSMUSG00000027242	65	57	126	88	76	9	28	34	24	39
ENSMUSG00000027583	786	293	513	537	531	397	397	282	312	335
ENSMUSG00000053702	179	177	185	304	168	110	129	289	89	66
ENSMUSG00000002103	1169	710	1062	868	750	824	669	494	782	538
ENSMUSG00000054057	233	162	234	92	259	132	171	115	106	132
ENSMUSG00000054074	370	180	361	195	284	193	132	89	154	44
ENSMUSG00000086340	26	30	28	29	33	26	57	19	29	63
ENSMUSG00000002109	127	103	384	136	146	24	41	39	33	40
ENSMUSG00000004085	375	190	528	291	303	138	190	207	183	49
ENSMUSG00000026743	899	645	1235	736	926	327	564	586	492	270
ENSMUSG00002076904	96	116	13	37	33	88	94	50	80	76
ENSMUSG00000055612	26	25	26	42	32	34	21	24	11	4
ENSMUSG00000081957	19	22	6	7	16	33	45	30	37	50
ENSMUSG00000026740	953	803	1125	730	786	565	651	520	688	660
ENSMUSG00000051154	1217	1226	1400	943	1346	977	830	925	1019	624
ENSMUSG00000000827	1919	1336	2108	1403	1627	1043	1244	781	974	916
ENSMUSG00000027109	298	588	476	681	209	625	691	554	291	167
ENSMUSG00000027620	8507	4874	10837	6333	7952	3658	4494	4379	3458	1490
ENSMUSG00000063714	271	219	285	210	231	142	194	194	177	168
ENSMUSG00000038116	645	529	879	518	527	250	338	408	351	267
ENSMUSG00000046229	8048	5532	6428	7053	7451	5374	5534	3492	5858	4100
ENSMUSG00000027257	1348	843	1980	557	669	309	442	437	403	280
ENSMUSG00000026739	971	896	1037	810	709	552	568	398	487	313
ENSMUSG00000000826	2396	1830	2976	1843	1765	1283	1425	907	1447	985
ENSMUSG00000027108	721	644	855	627	584	405	348	299	335	294
ENSMUSG00000038085	3096	971	1517	1983	1103	611	957	442	395	2621
ENSMUSG00000081751	11	26	9	7	10	5	19	17	10	20
ENSMUSG00000082321	28	17	29	8	10	9	4	11	14	20
ENSMUSG00000026737	1159	668	846	855	761	599	612	500	664	290
ENSMUSG00000102869	1133	1407	1380	665	580	994	705	1151	902	892
ENSMUSG00000061272	11	6	8	2	2	10	5	5	1	3
ENSMUSG00000041777	600	1011	755	629	408	443	710	826	507	501
ENSMUSG00000057738	8746	7196	10830	5522	7562	3534	5255	3704	3242	2456
ENSMUSG00000027255	313	163	334	131	184	232	114	146	123	98
ENSMUSG00000008226	694	723	743	606	585	528	573	378	552	284
ENSMUSG00000089917	1024	586	1153	630	930	289	414	371	303	271
ENSMUSG00000023094	1112	755	798	766	885	641	664	464	588	453
ENSMUSG00000039715	772	713	974	472	638	367	471	337	448	257
ENSMUSG00000060227	679	603	537	934	417	578	580	535	538	382
ENSMUSG00000043415	426	403	436	321	286	210	200	253	185	130
ENSMUSG00000040591	914	601	732	513	571	401	509	362	376	284
ENSMUSG00000054766	3380	2678	3825	2353	2380	2098	1985	1078	1899	1278
ENSMUSG00000000823	583	358	1015	432	882	316	368	261	314	242
ENSMUSG00000027253	392	409	682	291	354	383	260	356	255	280
ENSMUSG00000026785	793	166	485	369	475	163	255	156	240	139
ENSMUSG00000002455	1596	979	1614	1130	916	735	843	939	759	601
ENSMUSG00000015335	667	296	623	483	571	252	376	198	384	190
ENSMUSG00000038605	473	286	460	200	266	274	126	156	152	145
ENSMUSG00000041762	291	139	185	203	212	66	61	60	62	91
ENSMUSG00000046470	1013	477	1029	628	878	425	593	403	582	601
ENSMUSG00000033411	243	229	206	203	123	234	201	224	131	111
ENSMUSG00000027236	958	546	913	466	542	662	304	340	478	253
ENSMUSG00000039686	1339	1010	1802	982	1341	593	736	484	678	601
ENSMUSG00000059540	370	311	410	383	444	98	275	254	303	180
ENSMUSG00000033396	260	126	335	149	225	74	99	122	147	64
ENSMUSG00000075284	527	396	523	427	367	536	379	221	268	197
ENSMUSG00000086069	1	12	16	40	10	19	29	14	24	9
ENSMUSG00000039678	2966	2113	2923	2361	2474	1974	1976	1009	2110	1454
ENSMUSG00000015337	347	260	643	280	361	390	290	146	230	119
ENSMUSG00000086382	36	39	76	56	48	35	21	33	22	11
ENSMUSG00000027624	2523	2007	2210	1335	1776	1315	1797	1284	1249	1358
ENSMUSG00000086544	145	154	146	135	95	93	116	17	90	37
ENSMUSG00000060802	14379	10917	27254	19660	18588	8820	8824	6577	6460	3504
ENSMUSG00000027628	309	338	516	252	297	201	162	132	178	107
ENSMUSG00000027227	12233	10179	18831	13512	20443	12753	7616	7836	11143	8518
ENSMUSG00000002458	397	368	259	213	311	300	221	169	258	166
ENSMUSG00000039660	542	269	551	317	475	242	294	187	266	105
ENSMUSG00000036617	723	753	793	757	709	506	582	570	531	430
ENSMUSG00000033256	707	547	536	750	721	679	471	551	761	691
ENSMUSG00000081128	7	2	5	1	3	2	3	1	3	4
ENSMUSG00000039648	3268	1727	3230	1674	2337	1087	2204	1133	1193	777
ENSMUSG00000100747	26	8	50	10	19	7	21	14	3	9
ENSMUSG00000007476	871	467	852	556	446	304	489	262	308	145
ENSMUSG00000061689	3566	2097	2668	2200	2459	1730	2321	1854	2089	1579
ENSMUSG00000067818	7039	3781	3715	4583	3569	1892	3250	3234	2548	2366
ENSMUSG00000027219	104	9	36	58	40	80	3	8	16	31
ENSMUSG00000085741	153	150	110	115	133	91	111	177	121	128
ENSMUSG00000027637	130	128	120	86	47	146	110	104	122	133
ENSMUSG00000040549	598	399	814	356	507	258	278	222	275	86
ENSMUSG00000056486	401	211	347	172	276	171	210	296	170	177
ENSMUSG00000005804	589	677	626	426	571	318	237	275	323	225
ENSMUSG00000075040	309	197	403	272	284	119	232	133	200	170
ENSMUSG00000005803	1193	864	1198	724	958	917	554	529	721	434
ENSMUSG00000027634	1702	1180	1586	1159	1236	1091	942	650	940	825
ENSMUSG00000075419	535	355	533	490	452	186	309	290	311	246
ENSMUSG00000036591	571	388	783	533	534	275	388	465	206	149
ENSMUSG00000075514	148	96	178	61	108	51	49	42	58	35
ENSMUSG00000026679	31	47	43	31	17	23	21	27	19	39
ENSMUSG00000027635	68	74	198	43	117	95	31	49	34	4
ENSMUSG00000027589	825	1242	1280	1525	527	898	1237	1152	290	317
ENSMUSG00000055485	252	323	277	209	141	80	206	54	104	65
ENSMUSG00000074628	244	386	168	374	247	259	146	189	233	151
ENSMUSG00000038628	526	434	408	393	379	347	267	259	264	134
ENSMUSG00000048550	212	207	206	215	228	112	144	85	107	108
ENSMUSG00000027247	1320	758	1356	809	906	478	611	558	567	408
ENSMUSG00000052533	816	626	843	515	810	369	436	352	384	209
ENSMUSG00000083863	69	56	20	589	49	159	268	369	55	25
ENSMUSG00000083563	2547	2057	3930	4237	5135	5338	4149	6076	3675	4939
ENSMUSG00000082884	214	799	161	1369	451	1418	2236	1085	678	188
ENSMUSG00000026786	100	69	131	57	109	105	66	25	65	51
ENSMUSG00000027244	719	774	1210	660	813	516	535	340	530	316
ENSMUSG00000027243	228	218	310	239	273	191	115	147	195	64
ENSMUSG00000027639	1248	1071	1721	1064	1054	829	877	411	794	544
ENSMUSG00000026784	393	215	485	166	342	231	198	131	163	81
ENSMUSG00000026860	2540	1683	1694	2035	2092	1339	1224	1090	1578	1393
ENSMUSG00000027641	237	135	299	197	158	149	124	88	97	50
ENSMUSG00000027104	1067	908	1139	619	631	431	590	477	511	434
ENSMUSG00000018770	12364	6816	16944	8376	11260	5569	4137	4287	7000	4965
ENSMUSG00000026858	1290	737	1311	866	1073	631	795	547	746	425
ENSMUSG00000027642	4763	3360	4242	3098	3357	2152	2511	1604	2587	1813
ENSMUSG00000026856	449	236	524	296	442	184	280	191	158	90
ENSMUSG00000063019	458	460	598	314	257	207	210	187	258	245
ENSMUSG00000009207	73	59	107	83	73	55	98	98	21	66
ENSMUSG00000075279	41	38	61	32	37	13	18	17	37	15
ENSMUSG00000026853	3682	2183	4551	2845	3339	2044	1848	1653	2324	1792
ENSMUSG00000040506	1851	955	1475	1209	1475	675	788	541	773	467
ENSMUSG00000042499	162	133	137	72	77	47	120	26	109	44
ENSMUSG00000050368	687	467	777	504	502	375	448	426	400	301
ENSMUSG00000043342	1968	1360	2227	1333	1774	1165	1377	862	1593	966
ENSMUSG00000052371	324	318	344	316	267	232	164	207	152	120
ENSMUSG00000027102	3361	3200	3690	2548	2767	2467	2447	1532	2509	1880
ENSMUSG00000027646	1095	633	1180	631	817	503	695	306	486	391
ENSMUSG00000101174	312	184	326	207	288	141	189	132	176	119
ENSMUSG00000075277	430	314	210	357	353	262	136	299	255	126
ENSMUSG00000067787	959	687	1106	725	705	514	384	380	548	239
ENSMUSG00000027099	981	917	1099	1047	632	719	710	602	437	348
ENSMUSG00000039515	4663	3413	4483	3474	4229	2186	2530	1752	3725	2684
ENSMUSG00000027239	1033	513	1429	1567	2382	968	811	503	1397	641
ENSMUSG00000027200	294	98	363	235	242	47	79	99	96	65
ENSMUSG00000087333	178	114	116	120	100	54	73	89	124	60
ENSMUSG00000089762	1426	1611	1616	947	1249	562	1191	665	1541	894
ENSMUSG00000047363	55	72	36	61	28	42	29	24	66	30
ENSMUSG00000075416	75	88	72	17	55	17	7	6	23	4
ENSMUSG00000081406	384	438	602	312	365	306	221	231	308	224
ENSMUSG00000082152	109	94	110	34	31	70	76	52	35	74
ENSMUSG00000027649	646	461	725	618	582	327	471	365	468	337
ENSMUSG00000062846	5	13	5	8	2	14	4	2	5	4
ENSMUSG00000027650	902	498	603	623	661	427	650	472	345	163
ENSMUSG00000059005	2129	1642	2440	1143	1753	762	802	803	893	565
ENSMUSG00000015839	1017	1416	1990	995	890	748	898	758	612	474
ENSMUSG00000044320	119	75	57	87	63	32	53	57	51	36
ENSMUSG00000027651	488	413	565	344	322	389	130	333	182	168
ENSMUSG00000026857	872	719	698	632	587	331	493	290	511	355
ENSMUSG00000037820	4776	3042	4389	3843	4468	2499	2594	1575	2896	2353
ENSMUSG00000039483	813	425	787	576	581	245	247	234	215	87
ENSMUSG00000042410	3121	1880	3968	1845	1934	1318	1750	1376	1151	559
ENSMUSG00000075273	130	186	217	230	125	136	133	169	80	80
ENSMUSG00000050737	900	1864	1224	1174	1013	753	577	560	1388	1066
ENSMUSG00000075271	42	59	74	89	56	55	44	25	16	43
ENSMUSG00000037813	198	89	157	47	133	22	218	23	103	22
ENSMUSG00000026848	1194	746	1199	782	850	505	558	398	477	416
ENSMUSG00000075270	103	117	41	78	77	128	165	35	67	106
ENSMUSG00000026849	647	354	805	492	630	370	301	230	361	215
ENSMUSG00000042369	252	250	262	211	156	225	120	43	165	77
ENSMUSG00000026851	604	630	637	530	494	485	764	535	507	392
ENSMUSG00000040479	3118	1657	2941	2241	2798	1424	1615	1494	1576	1095
ENSMUSG00000058835	1045	955	1290	1196	852	751	903	787	392	261
ENSMUSG00000027201	269	126	338	115	120	102	227	135	47	122
ENSMUSG00000016024	356	167	437	265	161	209	299	99	136	124
ENSMUSG00000027230	1786	601	596	625	979	573	1049	277	613	291
ENSMUSG00000085385	680	520	590	510	743	532	580	401	606	421
ENSMUSG00000042359	1564	1052	1637	1449	1637	1012	838	817	1024	745
ENSMUSG00000002731	512	377	494	365	436	216	209	218	252	149
ENSMUSG00000075267	86	63	61	28	69	64	69	35	48	11
ENSMUSG00000002732	279	145	246	291	154	246	174	129	161	119
ENSMUSG00000002733	1285	1285	1217	938	756	714	868	535	650	471
ENSMUSG00000026854	1353	978	1631	1070	1139	588	840	743	844	589
ENSMUSG00000027202	12396	8476	22859	12279	11476	5138	14397	9202	3231	1504
ENSMUSG00000027203	666	493	596	562	411	296	356	206	359	136
ENSMUSG00000027204	1568	654	645	728	456	626	766	840	801	1101
ENSMUSG00000068394	216	97	234	158	177	52	103	124	90	51
ENSMUSG00000091337	1123	948	933	877	763	662	737	538	599	401
ENSMUSG00000026781	765	1082	723	1301	504	1136	987	679	462	446
ENSMUSG00000058318	1602	1087	1799	1069	1427	831	1103	769	709	513
ENSMUSG00000026779	34	48	33	13	17	8	17	9	17	11
ENSMUSG00000035093	1243	1454	1247	1507	1196	1567	1651	1071	975	474
ENSMUSG00000026775	1029	944	1224	1125	872	618	757	823	604	354
ENSMUSG00000081648	428	408	140	262	142	183	360	400	326	425
ENSMUSG00000027655	682	403	552	424	589	402	404	433	207	227
ENSMUSG00000074622	457	273	889	411	515	493	250	196	259	128
ENSMUSG00000026771	116	115	204	231	125	148	112	198	69	55
ENSMUSG00000070544	893	1113	1036	1608	992	1663	1867	1298	612	343
ENSMUSG00000083373	1	7	14	19	5	1	1	1	1	6
ENSMUSG00000027206	1774	1462	1926	1682	1113	1306	1332	1202	765	520
ENSMUSG00000026986	312	343	451	224	176	82	181	146	137	80
ENSMUSG00000027207	641	435	696	401	425	530	271	247	358	243
ENSMUSG00000016933	1824	917	2248	1224	1627	801	1048	864	694	496
ENSMUSG00000035877	1149	1353	2216	965	1063	778	1526	1094	794	434
ENSMUSG00000040434	2183	939	2113	1163	1950	698	873	621	569	285
ENSMUSG00000023330	225	200	208	172	255	136	53	41	84	42
ENSMUSG00000027222	1071	792	1496	827	906	718	498	527	648	500
ENSMUSG00000044916	196	148	162	121	145	108	141	41	68	110
ENSMUSG00000027412	516	496	538	390	558	408	750	298	201	225
ENSMUSG00000026979	143	66	84	50	82	160	95	36	70	25
ENSMUSG00000027223	1207	1132	1387	936	950	629	796	517	883	881
ENSMUSG00000057133	2005	1405	2329	1701	1686	872	1295	1190	793	487
ENSMUSG00000109780	66	89	57	25	39	25	21	14	14	48
ENSMUSG00000060131	65	69	110	72	90	38	86	51	34	10
ENSMUSG00000026976	3481	4976	4964	2383	3064	1434	2022	1365	1453	883
ENSMUSG00000075415	1730	1246	1664	976	1369	812	776	481	735	554
ENSMUSG00000027359	78143	54249	77805	75866	75287	44543	62148	39874	42563	15965
ENSMUSG00000087269	179	195	222	158	152	72	124	140	143	85
ENSMUSG00000068742	324	310	739	308	402	162	310	164	147	105
ENSMUSG00000049922	248	160	407	239	243	113	130	94	115	66
ENSMUSG00000027360	435	213	632	269	696	714	391	127	121	47
ENSMUSG00000027221	238	114	368	395	303	127	276	146	133	107
ENSMUSG00000027220	142	58	90	85	79	57	107	73	67	115
ENSMUSG00000000194	1301	1103	1695	935	1238	502	707	619	1101	726
ENSMUSG00000075028	241	168	251	151	152	49	135	76	183	86
ENSMUSG00000062661	589	423	519	276	311	228	375	116	263	147
ENSMUSG00000075027	209	114	77	135	172	188	158	130	115	50
ENSMUSG00000068735	788	1370	1167	733	486	210	462	366	386	267
ENSMUSG00000083567	21	10	23	8	16	11	24	10	3	10
ENSMUSG00000016921	6801	3107	6604	4246	5513	3088	3678	3108	2784	1439
ENSMUSG00000055632	218	261	174	539	668	474	477	268	384	248
ENSMUSG00000027217	1195	633	799	883	946	616	579	580	941	746
ENSMUSG00000076441	14191	11401	24091	23316	41007	18338	10882	11176	19595	11149
ENSMUSG00000051747	67	215	73	83	90	68	648	188	56	19
ENSMUSG00000027361	817	440	517	579	683	480	590	303	451	190
ENSMUSG00000017868	2540	1292	2788	1548	2096	1485	1412	1176	1477	782
ENSMUSG00000017858	909	755	1013	739	743	513	511	320	475	420
ENSMUSG00000026843	389	342	609	202	318	299	199	182	244	173
ENSMUSG00000017861	146	68	96	108	110	77	109	60	88	57
ENSMUSG00000044033	646	248	1395	721	1133	487	444	393	308	194
ENSMUSG00000074607	27	5	29	60	35	8	26	50	16	32
ENSMUSG00000039356	619	450	550	400	555	326	409	260	394	467
ENSMUSG00000017817	181	118	141	98	106	49	65	55	28	80
ENSMUSG00000035399	290	245	396	114	277	191	162	77	170	81
ENSMUSG00000027363	3241	2323	2321	1918	2342	1923	1732	1345	1600	1218
ENSMUSG00000099632	197	190	271	180	219	97	209	107	152	125
ENSMUSG00000042272	2939	1928	2922	2137	2790	1436	1388	1621	1053	828
ENSMUSG00000027215	7620	7210	8556	3970	4690	2094	3559	2290	2532	2006
ENSMUSG00000048486	665	372	800	486	541	309	301	246	425	264
ENSMUSG00000027364	75	20	38	37	59	36	76	9	34	35
ENSMUSG00000075025	1636	1147	3337	1289	1958	1002	1348	808	1019	668
ENSMUSG00000046840	270	233	262	334	416	156	184	223	382	241
ENSMUSG00000026842	2538	1634	2805	1556	2263	869	1363	839	983	662
ENSMUSG00000043102	36	29	23	1	15	17	27	14	31	20
ENSMUSG00000027016	100	124	155	123	191	80	58	137	87	139
ENSMUSG00000017950	10060	6693	12068	8260	12170	10021	8809	4648	8216	4689
ENSMUSG00000017679	689	566	798	522	498	461	556	310	348	200
ENSMUSG00000027198	1419	848	1454	911	932	651	710	420	667	463
ENSMUSG00000026840	1888	1122	908	1002	759	835	1469	1300	1879	1737
ENSMUSG00000017707	12470	16183	18366	11274	7784	8137	9203	5600	4591	2937
ENSMUSG00000001864	8408	6841	9241	5523	6880	4614	4939	2881	4044	3292
ENSMUSG00000035268	1165	1032	1505	837	900	804	941	575	727	783
ENSMUSG00000017697	113	99	132	113	46	101	37	56	79	60
ENSMUSG00000027365	1173	1621	2670	2927	2053	1890	2062	2069	936	327
ENSMUSG00000040272	330	193	428	172	335	125	130	110	184	58
ENSMUSG00000001855	590	684	936	414	423	305	524	312	239	187
ENSMUSG00000018326	5786	3914	5372	4161	4771	3532	3600	2395	2605	1719
ENSMUSG00000087006	952	413	973	620	790	357	605	533	576	378
ENSMUSG00000027366	1130	892	1479	1347	797	722	1079	860	392	165
ENSMUSG00000054582	237	52	100	66	49	23	50	50	50	30
ENSMUSG00000027014	371	263	441	307	382	232	296	185	131	145
ENSMUSG00000050592	49	54	94	54	150	156	49	43	35	8
ENSMUSG00000051373	67	53	61	58	76	14	62	61	39	29
ENSMUSG00000018322	959	508	979	497	687	413	294	202	415	218
ENSMUSG00000027011	1402	984	1309	793	722	583	579	358	595	479
ENSMUSG00000018209	1024	846	910	731	717	752	763	354	529	301
ENSMUSG00000040174	817	590	720	531	660	478	581	581	599	282
ENSMUSG00000001998	120	64	262	45	138	65	84	56	36	20
ENSMUSG00000018211	10984	6904	11803	4393	4585	2247	5357	3146	3338	1917
ENSMUSG00000027195	936	690	1081	655	813	402	226	329	270	233
ENSMUSG00000075020	3	5	15	17	14	21	16	14	4	9
ENSMUSG00000027009	268	96	153	312	211	273	94	133	131	100
ENSMUSG00000001999	1336	1078	1454	1570	1758	919	858	701	1349	907
ENSMUSG00000034906	41	28	76	35	19	31	37	2	13	11
ENSMUSG00000074825	125	64	202	59	59	62	45	14	51	5
ENSMUSG00000027194	796	515	801	524	636	372	410	358	360	335
ENSMUSG00000044145	270	211	179	188	195	121	151	73	179	131
ENSMUSG00000045464	154	129	204	81	123	87	128	64	105	86
ENSMUSG00000016995	115	32	66	87	173	158	154	42	81	78
ENSMUSG00000027193	2434	1920	2560	1628	1826	1352	1558	739	1157	896
ENSMUSG00000017009	16268	13233	17889	11873	13887	8842	12318	6369	8253	5075
ENSMUSG00000003660	1960	1589	2724	1313	1600	823	1013	1033	1049	549
ENSMUSG00000045503	817	613	922	712	621	385	305	278	485	289
ENSMUSG00000075014	18	21	28	232	165	26	16	26	8	28
ENSMUSG00000003662	1652	1099	1731	998	1349	888	811	699	735	390
ENSMUSG00000034850	1651	1470	2141	1192	1421	765	1011	519	774	487
ENSMUSG00000103957	113	39	87	83	92	58	72	21	36	9
ENSMUSG00000027007	865	802	1307	1844	896	957	1256	1415	440	325
ENSMUSG00000017734	280	232	374	128	138	154	193	139	120	133
ENSMUSG00000027367	3037	1792	3106	1936	2449	1649	1317	1122	1492	1071
ENSMUSG00000039262	2101	1435	2819	1496	2058	1161	1274	861	1030	724
ENSMUSG00000027368	68	36	56	19	49	97	48	9	35	3
ENSMUSG00000017721	798	474	1173	477	797	377	268	329	359	270
ENSMUSG00000027165	733	529	687	432	641	369	264	362	293	269
ENSMUSG00000017723	9845	6658	10485	6963	7887	2618	3473	2891	6719	4702
ENSMUSG00000027164	389	348	569	243	421	255	267	234	231	155
ENSMUSG00000058620	864	803	1905	877	991	1051	1172	483	705	548
ENSMUSG00000070530	37	36	109	136	93	114	86	103	72	82
ENSMUSG00000039254	1039	560	956	747	1081	312	422	373	439	209
ENSMUSG00000046338	100	33	38	74	125	93	33	56	58	61
ENSMUSG00000027371	1998	1363	1873	1857	2209	1309	1246	1017	1833	1177
ENSMUSG00000002550	1579	819	1789	1081	1530	862	769	417	986	657
ENSMUSG00000032841	96	64	126	139	126	73	67	89	95	59
ENSMUSG00000066068	67	46	44	28	33	24	39	26	36	40
ENSMUSG00000017299	383	300	400	452	403	235	291	101	236	197
ENSMUSG00000027163	2079	1548	1713	1834	1959	1218	1252	1014	1417	1067
ENSMUSG00000001403	628	207	309	173	242	257	495	102	147	53
ENSMUSG00000036893	815	555	1020	501	727	343	388	361	277	256
ENSMUSG00000079056	379	376	314	107	229	26	256	154	80	92
ENSMUSG00000048058	894	843	670	676	595	777	788	908	747	985
ENSMUSG00000050373	652	592	1088	452	517	316	459	324	362	362
ENSMUSG00000044627	5926	4046	5734	4862	5921	3015	3187	2311	3261	1920
ENSMUSG00000027189	2858	2290	2938	1743	1930	1571	1565	1053	1469	1372
ENSMUSG00000083306	961	848	220	526	330	729	690	621	725	726
ENSMUSG00000075012	102	96	256	139	135	55	66	84	93	31
ENSMUSG00000017307	399	277	719	331	467	202	217	153	247	156
ENSMUSG00000045822	172	50	172	78	81	66	47	20	45	78
ENSMUSG00000027188	137	65	249	310	267	159	128	115	186	188
ENSMUSG00000059173	1136	1268	1293	568	589	663	654	543	516	409
ENSMUSG00000017764	114	83	167	47	85	81	81	110	109	54
ENSMUSG00000039873	72	22	62	47	58	55	13	26	42	44
ENSMUSG00000026972	1909	1081	1991	788	1189	398	953	409	661	368
ENSMUSG00000027376	467	418	422	248	275	161	148	109	118	74
ENSMUSG00000026974	406	497	494	216	266	224	246	101	156	158
ENSMUSG00000027006	1833	1366	1782	1123	1077	692	725	646	600	345
ENSMUSG00000034800	336	166	338	274	259	177	146	140	91	49
ENSMUSG00000027004	724	747	716	353	292	204	305	179	279	310
ENSMUSG00000026975	353	312	449	315	334	173	199	167	154	170
ENSMUSG00000027374	1999	1070	1771	1333	1734	1007	1281	947	1019	745
ENSMUSG00000036850	1282	682	1096	723	875	724	656	417	750	629
ENSMUSG00000005089	163	160	183	183	79	153	143	210	152	256
ENSMUSG00000027375	8855	12982	10199	5719	6028	3726	5560	2926	3028	1993
ENSMUSG00000017760	8904	6531	9526	7597	10762	5173	5132	4622	6191	4800
ENSMUSG00000017754	462	174	472	141	232	181	178	149	200	113
ENSMUSG00000027002	5954	4209	5137	3753	4202	2432	3145	2435	3033	1987
ENSMUSG00000039849	2203	1590	2289	1654	2124	1140	1480	911	1310	980
ENSMUSG00000027001	334	201	174	236	288	267	137	77	207	99
ENSMUSG00000039834	368	147	474	229	319	103	128	152	82	79
ENSMUSG00000026999	337	126	282	226	241	118	119	91	177	93
ENSMUSG00000085436	96	53	68	23	61	4	39	44	60	14
ENSMUSG00000002546	1783	1282	2469	1013	1480	776	890	690	820	518
ENSMUSG00000064193	34	28	50	8	24	13	15	10	17	6
ENSMUSG00000036833	640	406	930	549	749	353	595	640	347	315
ENSMUSG00000017737	16	18	14	33	6	15	20	9	37	54
ENSMUSG00000081400	28	20	52	18	13	21	21	23	12	8
ENSMUSG00000027381	115	119	276	158	176	124	109	109	109	89
ENSMUSG00000084383	139	170	142	150	140	80	146	91	142	103
ENSMUSG00000027091	1811	1473	1928	1223	1333	1080	1014	717	840	792
ENSMUSG00000027087	1935	1724	2103	2398	1812	1514	1574	1245	1374	852
ENSMUSG00000048388	37	33	26	32	19	21	11	46	16	37
ENSMUSG00000014355	1598	1105	1831	1147	1516	765	900	874	860	384
ENSMUSG00000014361	795	634	1442	1053	827	575	962	799	408	281
ENSMUSG00000017740	252	200	187	152	182	73	168	175	93	98
ENSMUSG00000039804	1386	785	1644	1027	1246	711	922	640	673	367
ENSMUSG00000014353	957	572	1358	772	937	479	603	485	387	250
ENSMUSG00000027386	960	721	577	513	244	464	500	640	680	665
ENSMUSG00000027387	86	116	218	84	135	38	89	66	73	6
ENSMUSG00000074807	304	185	232	239	276	260	255	111	238	143
ENSMUSG00000042851	60	101	136	72	90	35	116	160	32	24
ENSMUSG00000090248	58	12	71	46	58	35	27	47	28	38
ENSMUSG00000017652	161	52	99	121	151	53	58	26	101	50
ENSMUSG00000027394	572	581	544	422	413	340	231	197	310	282
ENSMUSG00000027395	1110	750	1063	871	973	706	709	599	712	419
ENSMUSG00000037938	374	424	628	429	478	271	420	284	356	241
ENSMUSG00000005087	175	77	123	180	77	91	152	29	60	36
ENSMUSG00000059588	251	363	296	823	192	296	532	390	148	30
ENSMUSG00000027397	1618	862	1498	887	1049	543	925	578	488	387
ENSMUSG00000010914	558	302	541	514	437	539	472	306	293	188
ENSMUSG00000010911	534	416	653	406	496	295	276	325	266	112
ENSMUSG00000017664	1096	644	902	855	921	451	503	453	670	568
ENSMUSG00000012350	1907	3744	1866	1357	1103	757	1810	773	839	506
ENSMUSG00000027082	286	291	216	296	262	253	224	212	200	189
ENSMUSG00000027186	391	1019	351	241	247	24	162	25	81	1
ENSMUSG00000027187	14264	10532	14261	14586	17234	10625	7571	7297	11306	6353
ENSMUSG00000006476	2660	1197	1964	1957	2381	1390	1453	1003	1474	1188
ENSMUSG00000032724	159	134	251	108	190	155	75	197	150	68
ENSMUSG00000037902	1683	1207	2009	1652	2069	1027	712	725	1053	907
ENSMUSG00000036813	727	351	701	516	639	376	406	319	426	179
ENSMUSG00000037885	280	202	500	212	214	296	264	225	85	148
ENSMUSG00000059555	481	546	809	362	374	126	228	143	253	197
ENSMUSG00000027185	515	295	627	349	539	233	245	181	218	173
ENSMUSG00000026825	497	304	248	256	303	132	243	243	169	267
ENSMUSG00000013465	2551	1901	2497	2138	2407	1556	1484	1027	1131	840
ENSMUSG00000036752	4302	1858	4120	2434	2878	1773	1518	926	2298	1228
ENSMUSG00000027184	3166	2377	3514	2556	2405	2166	1645	1519	1836	1196
ENSMUSG00000006469	372	392	659	835	1379	682	389	387	1110	451
ENSMUSG00000036731	37	26	27	27	98	63	32	15	34	12
ENSMUSG00000044628	519	354	553	486	629	474	461	270	435	309
ENSMUSG00000032698	1791	1167	1313	950	981	548	449	540	563	449
ENSMUSG00000039205	659	441	894	457	610	282	406	333	315	151
ENSMUSG00000017670	1444	793	1585	993	1299	583	753	469	585	458
ENSMUSG00000039195	1249	1339	1070	699	1001	537	525	347	400	255
ENSMUSG00000006471	259	203	349	288	337	193	186	169	202	164
ENSMUSG00000078201	143	153	246	271	257	84	158	114	177	127
ENSMUSG00000026822	879	444	1243	200	591	42	293	127	80	61
ENSMUSG00000017667	183	139	199	150	137	66	55	75	87	42
ENSMUSG00000048707	1473	734	1497	721	1036	505	674	416	552	391
ENSMUSG00000026966	1234	933	1400	844	890	738	791	496	751	488
ENSMUSG00000026820	712	573	878	516	704	705	776	325	618	440
ENSMUSG00000026965	2894	2056	2536	1785	2132	1164	1646	1391	1508	1063
ENSMUSG00000018459	7292	7701	13173	13487	16235	8021	6012	5752	15016	11292
ENSMUSG00000039725	487	444	421	370	378	178	294	121	252	220
ENSMUSG00000027661	95	59	72	53	45	60	99	31	19	49
ENSMUSG00000053552	157	45	158	112	104	34	117	91	62	59
ENSMUSG00000027180	1972	1680	2233	1309	1415	1073	1125	980	886	650
ENSMUSG00000027408	482	394	400	313	437	369	316	316	591	819
ENSMUSG00000068686	346	546	285	188	256	100	99	33	82	91
ENSMUSG00000032679	8807	8519	5362	6021	5777	5244	7216	5062	4754	3989
ENSMUSG00000037773	833	556	659	651	686	359	460	373	428	344
ENSMUSG00000017897	225	136	260	113	129	56	129	51	110	113
ENSMUSG00000026819	1121	643	2516	442	894	3564	2119	441	994	618
ENSMUSG00000039164	231	160	142	152	155	129	84	17	109	85
ENSMUSG00000068373	19	26	24	7	13	14	22	16	14	27
ENSMUSG00000039157	2273	1665	2480	1395	1658	1394	1398	959	1159	871
ENSMUSG00000026810	1424	984	1391	1208	1463	778	979	461	678	498
ENSMUSG00000027411	2154	1747	1974	1830	1667	1207	1468	1005	1507	1079
ENSMUSG00000079442	229	143	153	199	219	91	187	79	169	60
ENSMUSG00000027177	1875	1746	2135	1409	1227	1272	1412	1100	1002	767
ENSMUSG00000039671	3345	2860	3651	1982	2718	1156	2351	1252	1210	858
ENSMUSG00000027176	428	337	494	463	542	426	348	360	309	128
ENSMUSG00000027303	1626	1287	1530	1142	980	871	1032	850	782	593
ENSMUSG00000027175	203	199	170	135	143	61	123	106	139	84
ENSMUSG00000115955	11	25	5	19	16	8	49	15	11	60
ENSMUSG00000027173	214	222	236	349	481	416	150	156	233	123
ENSMUSG00000037740	1138	722	1581	760	970	673	550	589	811	536
ENSMUSG00000026811	295	294	331	260	224	96	221	103	204	232
ENSMUSG00000027301	13	15	10	37	22	18	4	5	17	1
ENSMUSG00000027300	417	242	475	282	323	256	284	187	190	143
ENSMUSG00000074994	566	464	633	438	418	381	320	310	380	143
ENSMUSG00000027678	2599	1737	2783	1591	2065	1214	1502	1155	1376	733
ENSMUSG00000037703	3690	3010	4617	1912	2286	1298	1693	1210	1227	720
ENSMUSG00000026817	1713	980	1289	1211	1338	874	936	755	750	454
ENSMUSG00000068290	4568	2524	5289	3001	3444	1512	2013	1621	2223	1736
ENSMUSG00000074797	999	632	844	586	680	328	457	346	464	205
ENSMUSG00000045106	115	88	108	107	93	41	72	31	80	60
ENSMUSG00000006800	831	381	769	651	653	336	503	346	394	382
ENSMUSG00000074796	2347	1136	1572	418	691	14	648	294	310	132
ENSMUSG00000026814	12019	9475	8552	8935	9766	6103	8307	5198	7875	6236
ENSMUSG00000027170	1677	1625	1868	1308	1319	1087	976	912	1316	868
ENSMUSG00000074987	79	44	90	150	88	75	80	83	75	28
ENSMUSG00000009566	2396	1531	2998	1733	2156	1171	1574	1017	1433	623
ENSMUSG00000009555	3071	2084	3235	2214	2438	1151	1514	1296	1496	1064
ENSMUSG00000039621	788	369	614	567	434	499	338	284	446	272
ENSMUSG00000026959	37	41	14	22	11	30	34	49	13	14
ENSMUSG00000027309	3417	2497	2572	2551	2567	2444	2254	1930	2774	2467
ENSMUSG00000042854	152	136	184	144	123	118	102	79	68	70
ENSMUSG00000089662	114	25	43	26	56	24	79	13	57	37
ENSMUSG00000016458	307	189	552	499	429	194	328	265	175	213
ENSMUSG00000085566	143	44	174	116	165	50	47	64	38	28
ENSMUSG00000059013	1223	807	1346	654	795	428	753	342	330	151
ENSMUSG00000055312	1666	855	1705	1325	1340	835	999	454	718	353
ENSMUSG00000074582	1116	597	1533	895	896	651	695	552	523	364
ENSMUSG00000005973	707	379	646	509	512	320	488	342	303	363
ENSMUSG00000036646	2075	1405	1947	1465	1494	972	1145	738	992	813
ENSMUSG00000080859	18	11	26	13	17	9	5	3	9	19
ENSMUSG00000026958	3778	2539	2779	2055	3102	2394	2545	1317	2096	1284
ENSMUSG00000027312	1089	1292	1130	1076	915	886	954	660	575	469
ENSMUSG00000002718	904	673	880	653	752	537	450	328	423	217
ENSMUSG00000026956	1851	1160	2120	1542	1482	797	718	723	1362	1146
ENSMUSG00000039021	44	13	48	14	34	15	23	7	40	16
ENSMUSG00000027316	148	84	116	83	74	106	46	61	44	21
ENSMUSG00000009563	1295	914	1559	828	1173	664	546	435	677	248
ENSMUSG00000053746	84	23	75	29	79	17	46	7	32	60
ENSMUSG00000015085	296	121	245	175	148	39	96	45	70	21
ENSMUSG00000039536	2451	1996	2632	1994	2062	1291	1571	1046	1249	1062
ENSMUSG00000015094	2216	1330	1893	1084	1357	484	1040	651	738	373
ENSMUSG00000017999	717	752	867	686	670	410	314	239	423	266
ENSMUSG00000026797	779	566	626	407	457	206	301	426	341	187
ENSMUSG00000026796	3166	2779	3121	2089	2077	1157	1914	1074	1365	1378
ENSMUSG00000039501	1750	1400	2432	1436	1776	684	999	720	537	295
ENSMUSG00000027318	193	175	211	166	199	143	140	138	138	120
ENSMUSG00000026944	2954	1898	2900	1781	2394	1198	1475	955	1230	814
ENSMUSG00000074578	738	584	1129	570	592	416	490	333	484	352
ENSMUSG00000050556	317	279	477	270	361	296	365	188	218	224
ENSMUSG00000085151	69	82	144	66	96	46	91	39	62	64
ENSMUSG00000017969	328	223	276	241	180	222	190	181	74	240
ENSMUSG00000047617	1329	1119	1523	938	1035	633	735	608	851	636
ENSMUSG00000026792	470	291	513	377	348	230	214	243	201	214
ENSMUSG00000017929	1990	688	1045	963	1570	1131	1578	341	520	169
ENSMUSG00000038900	11582	9501	12153	8490	9508	7217	6015	4230	6413	4440
ENSMUSG00000074793	594	352	732	311	572	206	284	175	267	187
ENSMUSG00000015093	705	528	680	1088	726	429	506	544	509	451
ENSMUSG00000026791	585	435	837	515	517	220	318	151	275	208
ENSMUSG00000027327	475	429	622	417	430	291	225	208	271	237
ENSMUSG00000015090	408	264	742	132	267	128	285	125	80	44
ENSMUSG00000027329	446	290	336	263	265	246	239	128	179	119
ENSMUSG00000068267	10556	8289	9772	7944	9653	6293	7095	4199	6899	6129
ENSMUSG00000027167	109	186	167	137	92	117	79	49	111	41
ENSMUSG00000042670	783	473	660	384	391	346	368	283	299	230
ENSMUSG00000027166	103	87	121	141	107	116	81	31	88	48
ENSMUSG00000039463	7086	2422	1975	3677	4458	1892	3031	799	2015	869
ENSMUSG00000015083	280	209	358	201	243	172	92	177	279	141
ENSMUSG00000047030	330	208	394	144	243	266	173	102	134	115
ENSMUSG00000085218	153	86	99	44	100	41	63	20	45	42
ENSMUSG00000027330	238	110	364	225	273	144	104	85	92	104
ENSMUSG00000015095	1772	1099	1479	1255	1479	1057	1049	736	902	732
ENSMUSG00000006418	2057	1396	2412	1463	1752	1127	1112	803	895	647
ENSMUSG00000042821	165	92	159	164	122	35	111	160	98	92
ENSMUSG00000016386	247	182	263	184	82	106	115	49	27	30
ENSMUSG00000090213	9445	4498	6865	4466	5801	3764	6766	2431	3700	1690
ENSMUSG00000085914	90	66	83	52	51	6	41	15	15	22
ENSMUSG00000038860	68	44	100	38	72	31	24	86	42	44
ENSMUSG00000056501	1094	1316	1729	641	691	1370	1397	598	402	287
ENSMUSG00000083424	74	32	57	25	57	19	46	5	50	18
ENSMUSG00000063684	357	315	278	160	176	374	239	146	197	153
ENSMUSG00000087624	6	34	53	19	21	12	11	8	7	4
ENSMUSG00000057234	115	138	103	112	91	76	141	99	70	101
ENSMUSG00000026942	1695	1032	1057	916	978	664	764	673	667	577
ENSMUSG00000027540	1063	966	1421	793	876	796	621	392	448	449
ENSMUSG00000015092	14315	9282	10476	9835	13590	7928	11377	4627	7750	5331
ENSMUSG00000074577	1087	456	1183	516	886	70	363	218	219	184
ENSMUSG00000044641	1163	1110	1318	666	780	549	597	509	365	232
ENSMUSG00000027162	1100	1237	1180	1315	709	1209	1212	704	718	416
ENSMUSG00000026941	300	122	239	187	241	80	192	116	162	76
ENSMUSG00000038831	189	127	254	102	191	138	38	46	59	49
ENSMUSG00000074576	146	171	246	144	138	120	125	113	49	111
ENSMUSG00000085087	37	40	35	146	66	34	33	61	56	59
ENSMUSG00000029419	41	53	44	31	35	31	33	25	23	11
ENSMUSG00000050199	1362	1011	2665	1091	1305	1452	953	712	579	275
ENSMUSG00000004105	1590	1224	1144	1562	1353	797	1276	1449	1894	1693
ENSMUSG00000068966	150	68	172	73	53	17	66	51	39	20
ENSMUSG00000027160	1237	1424	1162	1194	1013	944	1348	1206	832	824
ENSMUSG00000026788	386	333	594	238	469	267	295	165	171	128
ENSMUSG00000015087	4079	2775	3041	2871	3362	2121	2615	1971	2220	1629
ENSMUSG00000041660	7	7	25	11	11	12	3	7	29	43
ENSMUSG00000074971	125	155	79	72	49	48	77	86	34	10
ENSMUSG00000034101	1551	976	1818	987	1209	425	587	349	456	183
ENSMUSG00000038765	158	128	189	331	273	170	245	113	119	117
ENSMUSG00000052951	92	34	165	150	219	31	48	56	54	20
ENSMUSG00000038740	906	625	851	819	951	515	568	309	562	286
ENSMUSG00000026939	492	442	414	417	412	229	333	234	253	258
ENSMUSG00000041644	175	284	1402	379	711	723	285	517	223	236
ENSMUSG00000027544	260	293	348	168	235	133	246	122	98	40
ENSMUSG00000076437	283	214	292	203	156	141	153	32	116	164
ENSMUSG00000074968	40	43	129	55	112	66	66	93	17	28
ENSMUSG00000050043	3192	1737	3115	1816	2315	1080	1282	820	1336	1072
ENSMUSG00000027080	682	673	621	483	541	366	395	311	479	282
ENSMUSG00000038718	352	250	340	197	208	199	108	207	117	127
ENSMUSG00000034075	1814	1173	2101	1391	1411	666	652	647	1024	527
ENSMUSG00000049086	174	171	134	123	165	132	114	106	111	82
ENSMUSG00000027079	332	264	367	261	295	209	208	143	237	59
ENSMUSG00000079037	4268	1795	3608	2668	4080	1321	1602	1159	1279	655
ENSMUSG00000097187	171	124	111	157	186	74	97	57	99	96
ENSMUSG00000023224	5313	6944	5709	4072	2301	2755	3738	3734	3807	3646
ENSMUSG00000027078	1008	756	828	607	713	250	392	243	357	221
ENSMUSG00000038696	1219	1169	1150	963	1205	836	723	456	794	407
ENSMUSG00000081992	25	20	35	8	10	16	6	3	7	9
ENSMUSG00000087635	11	4	7	3	2	14	7	5	9	7
ENSMUSG00000027076	564	300	570	326	491	345	199	212	286	211
ENSMUSG00000027339	175	212	271	242	142	280	179	155	128	51
ENSMUSG00000027340	380	284	610	369	310	241	258	145	114	40
ENSMUSG00000027341	584	546	562	467	569	385	368	293	356	224
ENSMUSG00000027342	680	518	890	451	424	706	382	304	282	272
ENSMUSG00000087377	20	19	37	22	40	10	44	38	7	2
ENSMUSG00000027134	559	239	550	409	461	251	292	232	163	131
ENSMUSG00000027133	2217	1035	2183	1201	1389	726	628	520	857	513
ENSMUSG00000027075	171	126	204	97	75	50	222	207	58	23
ENSMUSG00000058793	1844	1281	2477	1099	1410	820	823	602	646	537
ENSMUSG00000027546	1995	1748	2122	1679	1585	733	988	607	1174	908
ENSMUSG00000050896	9	21	35	25	1	60	40	45	17	12
ENSMUSG00000027074	1417	1258	3147	1600	1390	1015	1476	1078	1009	810
ENSMUSG00000027551	384	241	428	347	394	187	161	82	347	183
ENSMUSG00000027071	37	69	66	23	35	12	23	8	25	5
ENSMUSG00000047907	1333	1290	1263	821	609	638	747	814	897	679
ENSMUSG00000026867	1571	1052	1735	1072	1212	690	753	675	654	506
ENSMUSG00000027130	543	279	772	320	453	278	250	201	195	102
ENSMUSG00000052056	422	408	535	281	275	260	187	176	180	23
ENSMUSG00000084013	24	13	22	5	17	4	3	2	4	9
ENSMUSG00000027131	1071	586	1263	687	780	406	464	311	393	279
ENSMUSG00000027132	244	199	302	214	267	126	170	89	160	70
ENSMUSG00000055943	1616	1138	2131	1376	1601	899	1003	579	710	471
ENSMUSG00000026864	7376	4906	4860	3616	4940	5688	3571	2796	6233	4896
ENSMUSG00000013523	20	10	7	6	11	12	3	28	6	32
ENSMUSG00000003604	593	575	541	455	540	469	521	378	490	351
ENSMUSG00000038567	230	325	533	354	383	212	167	264	154	6
ENSMUSG00000070953	488	395	557	386	502	348	284	178	299	235
ENSMUSG00000027067	1089	940	1405	684	774	742	615	466	584	523
ENSMUSG00000052033	574	349	525	403	379	273	366	217	232	86
ENSMUSG00000027495	546	393	437	487	356	314	337	298	373	259
ENSMUSG00000033955	3017	1859	2966	1925	2455	1210	1809	1106	1016	737
ENSMUSG00000044338	144	20	93	100	117	119	111	28	41	37
ENSMUSG00000035949	1364	1049	1103	872	857	943	911	658	694	647
ENSMUSG00000027496	38	33	69	44	43	31	53	76	17	14
ENSMUSG00000027346	551	304	747	581	665	499	526	418	348	240
ENSMUSG00000027498	749	641	866	519	690	419	410	273	350	266
ENSMUSG00000026869	658	687	680	389	451	413	298	153	320	271
ENSMUSG00000044991	340	230	259	247	275	194	226	85	97	71
ENSMUSG00000027350	19	31	64	104	29	26	45	406	43	46
ENSMUSG00000026870	1047	520	1106	480	707	290	488	241	395	281
ENSMUSG00000026873	64	61	98	34	55	46	48	59	38	18
ENSMUSG00000037376	420	285	482	267	290	167	90	102	123	120
ENSMUSG00000027502	1592	1233	1915	1287	1251	882	833	907	1158	750
ENSMUSG00000081344	421	271	437	165	272	104	147	91	220	271
ENSMUSG00000026875	325	227	348	329	361	291	237	113	149	138
ENSMUSG00000027353	141	89	112	77	52	41	36	104	34	53
ENSMUSG00000045392	115	75	171	109	50	64	166	80	36	37
ENSMUSG00000008999	923	475	1212	868	1063	459	431	417	519	323
ENSMUSG00000027357	1430	1079	1117	1301	1289	838	977	671	759	532
ENSMUSG00000058740	2402	1829	7162	1169	1533	256	1515	1564	322	202
ENSMUSG00000027356	1222	924	1042	681	668	313	479	360	437	365
ENSMUSG00000027358	214	225	127	116	106	57	77	127	101	86
ENSMUSG00000034723	325	384	518	346	261	199	155	160	193	148
ENSMUSG00000027509	1248	792	1148	790	1081	710	727	563	711	320
ENSMUSG00000027510	103	73	124	101	74	121	37	28	46	23
ENSMUSG00000087382	1	16	27	28	10	3	11	15	4	15
ENSMUSG00000027513	33197	22697	81831	32867	47790	79394	62522	15039	39785	17845
ENSMUSG00000027514	201	161	503	301	324	160	163	100	116	49
ENSMUSG00000026933	956	531	870	608	679	490	479	403	436	290
ENSMUSG00000038400	1457	905	1655	1399	1676	1099	1343	832	1392	797
ENSMUSG00000051177	343	329	257	313	269	376	260	188	215	79
ENSMUSG00000082399	52	60	19	38	39	1	14	35	15	29
ENSMUSG00000036352	1004	552	1248	539	768	482	538	337	434	339
ENSMUSG00000055897	1645	848	1753	1435	1850	888	985	858	878	400
ENSMUSG00000082908	53	108	87	70	44	67	45	58	37	31
ENSMUSG00000026932	2017	1269	1664	1248	1675	1000	1120	843	1257	1030
ENSMUSG00000027519	1640	1277	1775	1204	1416	1160	1251	979	886	800
ENSMUSG00000087679	3183	2029	2504	2117	2551	1652	1580	1180	1722	1209
ENSMUSG00000054455	3358	2546	3005	1944	2319	2105	1781	1092	1651	1109
ENSMUSG00000081700	55	41	29	62	52	20	43	29	16	26
ENSMUSG00000027522	2258	1050	2688	1291	2168	830	977	670	564	321
ENSMUSG00000036327	460	363	466	301	288	232	255	194	217	149
ENSMUSG00000039943	923	709	960	501	469	284	502	371	256	224
ENSMUSG00000039263	2751	1831	2353	2018	2231	1224	1354	1001	1598	1215
ENSMUSG00000057110	665	529	791	474	700	266	309	303	302	361
ENSMUSG00000026878	3765	2846	3506	2434	2601	2219	1956	1578	1919	1627
ENSMUSG00000027273	134	197	52	130	51	165	188	324	153	264
ENSMUSG00000027274	662	483	576	426	489	435	452	227	310	175
ENSMUSG00000026930	767	313	569	390	561	171	668	261	179	222
ENSMUSG00000044042	274	292	299	261	215	231	256	209	132	130
ENSMUSG00000075467	1837	1494	1766	1408	1461	981	1068	610	1345	794
ENSMUSG00000026928	105	66	91	130	89	28	88	97	31	60
ENSMUSG00000027281	120	54	160	113	106	150	35	49	53	23
ENSMUSG00000023236	189	109	453	237	156	66	66	167	103	31
ENSMUSG00000027276	2095	652	2281	799	1187	342	810	517	528	314
ENSMUSG00000026879	7940	4400	8055	5181	3273	2387	4551	2569	3364	2786
ENSMUSG00000062098	430	430	525	374	327	344	329	286	102	98
ENSMUSG00000041219	83	53	78	127	64	60	97	106	19	25
ENSMUSG00000096006	23	54	33	23	29	19	20	13	11	6
ENSMUSG00000026880	1083	755	957	673	684	409	596	350	493	295
ENSMUSG00000036281	1081	611	820	819	791	414	825	705	649	466
ENSMUSG00000074766	73	107	63	26	22	26	47	6	9	25
ENSMUSG00000085767	106	63	86	67	62	44	19	51	13	12
ENSMUSG00000035778	403	191	444	238	275	114	208	163	145	56
ENSMUSG00000039033	162	134	177	116	91	71	78	63	56	33
ENSMUSG00000080006	7	2	5	4	2	2	3	4	13	2
ENSMUSG00000045624	362	293	402	336	241	123	193	167	130	132
ENSMUSG00000027384	501	435	442	319	478	337	384	303	347	201
ENSMUSG00000026927	2544	1200	2178	1540	2140	1068	1417	820	994	793
ENSMUSG00000040383	587	511	789	371	425	341	258	301	237	232
ENSMUSG00000040321	126	114	202	213	124	89	108	115	67	29
ENSMUSG00000068205	520	540	538	635	489	856	382	313	512	369
ENSMUSG00000051379	253	135	225	151	141	29	75	34	72	6
ENSMUSG00000026926	1428	969	1470	967	1426	880	703	676	795	644
ENSMUSG00000057147	406	326	315	257	282	227	124	119	108	41
ENSMUSG00000085582	87	121	66	103	48	36	51	46	18	23
ENSMUSG00000040282	275	246	196	170	170	183	141	195	142	122
ENSMUSG00000026925	761	364	1066	535	749	321	402	322	341	132
ENSMUSG00000038844	730	873	819	768	561	735	506	478	443	425
ENSMUSG00000008333	822	520	828	419	522	433	330	232	266	253
ENSMUSG00000027419	20	38	2	23	27	19	12	31	21	8
ENSMUSG00000027420	33	39	48	19	49	21	26	42	44	23
ENSMUSG00000015932	3860	3146	4204	2305	2090	1991	1809	1795	1821	1229
ENSMUSG00000026924	2162	1650	2387	1621	2029	1053	1666	1183	1276	929
ENSMUSG00000027422	7351	5464	6469	5212	6170	3233	4810	3523	4472	2997
ENSMUSG00000086714	33	41	36	24	40	12	24	13	6	21
ENSMUSG00000027423	1657	1155	1817	979	1179	1277	882	680	915	684
ENSMUSG00000026923	488	166	520	288	315	264	188	157	247	192
ENSMUSG00000027424	425	315	429	326	389	285	193	233	268	114
ENSMUSG00000027210	1698	1103	1352	1184	1194	707	814	791	928	705
ENSMUSG00000037279	204	75	128	121	145	97	102	56	62	24
ENSMUSG00000086328	112	75	82	47	65	57	90	62	37	34
ENSMUSG00000081787	25	31	17	10	1	34	15	3	8	6
ENSMUSG00000026883	1788	893	1917	999	1407	787	1060	627	711	681
ENSMUSG00000027425	1298	707	1024	805	780	588	758	387	644	338
ENSMUSG00000083674	41	66	40	47	57	26	60	49	8	31
ENSMUSG00000027351	943	781	912	585	579	523	498	465	440	426
ENSMUSG00000027523	978	856	772	362	469	756	511	527	543	508
ENSMUSG00000027349	634	608	612	617	581	512	326	385	270	285
ENSMUSG00000026885	80	82	137	36	48	27	8	39	37	40
ENSMUSG00000026895	7355	3964	6616	4906	7628	3533	4042	2148	3828	2094
ENSMUSG00000037259	94	79	140	94	67	77	91	92	10	8
ENSMUSG00000027427	749	571	772	516	466	454	439	298	304	206
ENSMUSG00000016253	1136	650	1034	697	1031	550	675	300	628	467
ENSMUSG00000027347	402	345	320	180	136	202	218	166	143	125
ENSMUSG00000027428	1301	926	1064	889	920	885	533	424	521	582
ENSMUSG00000016256	4374	2945	5074	3773	4909	2371	2066	1618	2808	1858
ENSMUSG00000040152	2015	3866	3106	1621	1142	1083	1415	1296	706	579
ENSMUSG00000027429	915	637	948	1011	758	1102	1041	506	471	239
ENSMUSG00000026890	103	22	28	48	90	37	45	21	57	37
ENSMUSG00000074754	693	499	896	498	671	229	297	213	516	249
ENSMUSG00000027430	613	519	614	358	615	321	321	201	248	148
ENSMUSG00000026889	686	704	813	511	491	456	474	557	252	305
ENSMUSG00000026887	572	527	727	400	427	309	264	333	342	181
ENSMUSG00000063873	162	76	83	65	50	77	132	53	73	63
ENSMUSG00000047250	1207	1094	1093	855	939	612	629	400	581	377
ENSMUSG00000026921	4330	2578	3833	3324	2910	1348	2007	1592	1924	1703
ENSMUSG00000001768	1259	946	1641	817	1056	653	837	563	617	480
ENSMUSG00000026922	1024	916	1116	1006	862	492	525	341	427	331
ENSMUSG00000083716	87	72	87	71	93	53	49	30	54	31
ENSMUSG00000002728	1830	1059	1700	1175	1673	880	862	721	701	540
ENSMUSG00000036186	293	174	174	196	193	182	135	56	109	114
ENSMUSG00000001767	507	431	535	366	392	325	305	244	207	214
ENSMUSG00000036160	568	492	634	390	344	240	328	352	237	137
ENSMUSG00000015776	1049	996	1253	675	697	663	635	551	741	486
ENSMUSG00000062647	15304	10332	16325	9330	12174	8310	7900	5241	8804	5660
ENSMUSG00000009030	386	443	391	487	222	424	319	316	245	146
ENSMUSG00000005102	577	373	626	355	543	351	461	293	257	192
ENSMUSG00000015790	988	849	1434	763	954	664	657	520	658	474
ENSMUSG00000075376	706	607	880	517	435	349	434	514	364	245
ENSMUSG00000009549	2478	1885	2500	1574	1895	1330	1245	727	960	727
ENSMUSG00000066798	139	275	295	243	156	127	312	217	53	15
ENSMUSG00000050714	83	90	217	84	109	79	103	114	33	87
ENSMUSG00000040093	396	462	783	523	530	252	530	281	405	283
ENSMUSG00000037110	472	415	946	600	722	473	451	505	412	308
ENSMUSG00000042938	76	21	50	51	26	57	34	16	22	51
ENSMUSG00000040084	36	42	108	65	71	34	85	16	42	40
ENSMUSG00000074749	936	1072	1347	727	799	481	503	444	479	366
ENSMUSG00000074923	1456	599	1218	603	876	562	709	340	505	291
ENSMUSG00000027433	536	497	809	495	541	369	381	246	303	178
ENSMUSG00000074743	1032	376	766	674	346	963	550	600	786	797
ENSMUSG00000027435	1236	638	1425	565	665	457	789	350	331	269
ENSMUSG00000036992	393	335	406	227	297	239	133	133	123	214
ENSMUSG00000035437	1212	777	1165	791	936	761	730	642	611	330
ENSMUSG00000027439	422	421	727	288	351	412	269	355	295	221
ENSMUSG00000027438	207	138	236	115	172	135	135	121	40	118
ENSMUSG00000027447	13144	9583	15769	10837	10999	6212	7321	4949	7807	5787
ENSMUSG00000026915	1552	1047	1521	951	929	828	824	625	663	446
ENSMUSG00000068134	206	201	269	218	205	174	264	165	148	44
ENSMUSG00000035403	161	38	197	177	228	64	34	31	97	24
ENSMUSG00000060336	275	205	112	174	172	96	294	99	166	131
ENSMUSG00000095315	38	33	36	31	23	34	87	38	25	4
ENSMUSG00000083325	14	50	30	23	20	68	31	15	12	10
ENSMUSG00000033096	3299	1540	2823	1830	1866	1340	964	672	1759	825
ENSMUSG00000035392	1367	807	1344	1018	1598	849	888	660	731	442
ENSMUSG00000040007	1264	775	1252	787	748	503	907	472	502	257
ENSMUSG00000074916	118	94	154	81	95	50	35	73	75	50
ENSMUSG00000107529	635	875	141	520	258	893	1006	847	781	1152
ENSMUSG00000027452	1722	1645	2489	2562	2629	3208	1936	1705	1838	1618
ENSMUSG00000039983	619	578	647	426	654	276	494	242	320	250
ENSMUSG00000087406	13	31	28	42	52	7	11	34	34	32
ENSMUSG00000027324	8	50	61	12	11	21	47	46	10	59
ENSMUSG00000033068	531	574	582	462	599	320	295	294	403	310
ENSMUSG00000033059	1242	868	1054	665	776	529	432	526	619	483
ENSMUSG00000026749	720	281	680	372	589	319	363	209	378	244
ENSMUSG00000027323	9	7	19	34	16	37	10	12	1	11
ENSMUSG00000032046	1295	1076	1563	879	963	675	627	408	608	434
ENSMUSG00000070730	463	326	587	233	341	203	174	122	133	71
ENSMUSG00000026750	675	421	583	373	365	671	383	307	451	454
ENSMUSG00000046814	786	497	997	795	840	332	267	276	578	273
ENSMUSG00000027454	34	29	94	33	73	14	70	33	29	9
ENSMUSG00000034278	487	438	374	330	477	257	250	176	370	148
ENSMUSG00000068580	1346	1146	1112	838	913	637	865	536	939	599
ENSMUSG00000068115	2002	856	1876	1021	1374	656	667	714	590	301
ENSMUSG00000027317	105	45	66	70	75	33	103	19	58	36
ENSMUSG00000027315	4269	3247	4737	2842	3082	2059	2670	1496	2150	1602
ENSMUSG00000034226	939	347	776	378	480	276	332	134	269	278
ENSMUSG00000034216	894	558	1073	551	859	353	520	310	492	290
ENSMUSG00000063972	172	147	292	147	169	114	76	139	95	42
ENSMUSG00000074912	239	199	126	115	171	87	145	123	109	149
[truncated: 53,419 more rows]

## Sheet: Differentially expressed genes
Supplementary Data 2. Differentially expressed genes			Cut off |Log2(FC)|≥1， p value<0.05
Names	Significant	Names	Significant
Cryab	UP	mt-Co2	DOWN
Akr1b3	UP	Gm29216	DOWN
Psca	UP	Igfbp3	DOWN
Epcam	UP	Cfh	DOWN
Slco4a1	UP	Fbln5	DOWN
Hspa1b	UP	Col14a1	DOWN
Muc1	UP	Itih5	DOWN
Igfbp2	UP	Ugt1a2	DOWN
Muc20	UP	Gm38197	DOWN
Slc14a1	UP	Lama2	DOWN
Sprr1a	UP	Crispld2	DOWN
Tnn	UP	Prkag3	DOWN
Plet1	UP	B230303O12Rik	DOWN
Fam171a2	UP	Gm49539	DOWN
Krt19	UP	Pax5	DOWN
Oas2	UP	Gm44291	DOWN
Cldn4	UP	Gm43500	DOWN
Cck	UP	Meg3	DOWN
Tnc	UP	Ugt1a7c	DOWN
Lcn2	UP	Gm6058	DOWN
Proser2	UP	Cdh11	DOWN
Hacd4	UP	Gm49594	DOWN
Elf5	UP	Vcl	DOWN
Hp	UP	Gm48771	DOWN
Gprc5a	UP	Gm42876	DOWN
Scel	UP	Gm12098	DOWN
Bcat1	UP	Slc16a14	DOWN
Ifi213	UP	Snap25	DOWN
Egfl6	UP	Tcap	DOWN
Angptl7	UP	mt-Tw	DOWN
Oas1a	UP	Gm34248	DOWN
Postn	UP	Gm50383	DOWN
Upk1b	UP	Pcdhga12	DOWN
Aoc1	UP	Iglc3	DOWN
Tert	UP	Atp1a3	DOWN
Nrip3	UP	Gm37893	DOWN
Rbp4	UP	Pcdhgc3	DOWN
Serpina1b	UP	Gm4117	DOWN
Bbs10	UP	Syt1	DOWN
Sfrp2	UP	Mir142hg	DOWN
Krt23	UP	Gm19210	DOWN
Adam1a	UP	Gm13559	DOWN
Bmp3	UP	Gm49413	DOWN
Gm567	UP	Gm47790	DOWN
Trim30d	UP	Hspd1-ps3	DOWN
Gm9917	UP	Gm15445	DOWN
Pigf	UP	Gm8899	DOWN
Zfat	UP	Tnni2	DOWN
Nav3	UP	Gm37452	DOWN
Zbtb8b	UP	ENSMUSG00002075158	DOWN
Sorcs3	UP	Cfb	DOWN
Calhm2	UP	Gm37967	DOWN
Zkscan4	UP	Adcy3	DOWN
Gm14488	UP	Gm44545	DOWN
BC037704	UP	mt-Ti	DOWN
Gm6169	UP	Selenok-ps1	DOWN
Txn-ps1	UP	Cmya5	DOWN
Atp6v0c-ps2	UP	Eef1a2	DOWN
		Gm17767	DOWN
		4933437G19Rik	DOWN
		Gm5844	DOWN
		Gm15666	DOWN
		Mir1946b	DOWN
		Slc17a7	DOWN
		Rasgef1a	DOWN
		Adamts4	DOWN
		Siglech	DOWN
		Kcnq2	DOWN
		Ugt1a10	DOWN
		Gm38352	DOWN
		Gm18588	DOWN
		Cplx1	DOWN
		Trim9	DOWN
		Gm35576	DOWN
		Mobp	DOWN
		Rims3	DOWN
		Miat	DOWN
		Gm12366	DOWN
		Sult4a1	DOWN
		Gm21955	DOWN
		Gm43496	DOWN
		Rasgrf1	DOWN
		Gm6402	DOWN
		Gm37255	DOWN
		Col8a1	DOWN
		Lancl3	DOWN
		Camkv	DOWN
		Sv2b	DOWN
		Gm37248	DOWN
		Gm42711	DOWN
		Ffar2	DOWN
		Atp1b4	DOWN
		Tcea1-ps1	DOWN
		Gm27239	DOWN
		Gm37017	DOWN
		Map7d2	DOWN
		Mrip-ps	DOWN
		Gm38220	DOWN
		Rab3c	DOWN
		9530036O11Rik	DOWN
		Rnf165	DOWN
		Atcay	DOWN
		A930032L01Rik	DOWN
		Syn1	DOWN
		Gm5527	DOWN
		Podnl1	DOWN
		Ak3l2-ps	DOWN
		Rab7-ps1	DOWN
		Celf5	DOWN
		Gm37124	DOWN
		Tub	DOWN
		Kcnq3	DOWN
		Stmn4	DOWN
		Gm29335	DOWN
		Kcnc1	DOWN
		Cadm2	DOWN
		Egr3	DOWN
		Jph4	DOWN
		Gm6877	DOWN
		Gsg1l	DOWN
		Gm6652	DOWN
		Gabbr2	DOWN
		Gm42722	DOWN
		Gm44013	DOWN
		Ctnna2	DOWN
		Gm7599	DOWN
		Gm18254	DOWN
		Fbxo41	DOWN
		Unc80	DOWN
		Gm43409	DOWN
		Gm2223	DOWN
		Pcsk1n	DOWN
		Gm5860	DOWN
		Gm2423	DOWN
